# Supplementary material for: Metabolite profiling reveals slow and uncoordinated adjustment of C4 photosynthesis to sudden changes in irradiance
Source: Plant Physiol. 2025 Oct 13;199(3):kiaf508. doi: 10.1093/plphys/kiaf508 (PMC12624396; doi:10.1093/plphys/kiaf508)
Supplement: kiaf508_Supplementary_Data [file kiaf508_supplementary_data.zip]

Archive with 2 entries (2 files):
- Supplemental material.pdf
- Supplementary Datasets_revised.xlsx
