# Supplementary material for: Metabolite profiling reveals slow and uncoordinated adjustment of C4 photosynthesis to sudden changes in irradiance
Source: Plant Physiol. 2025 Oct 13;199(3):kiaf508. doi: 10.1093/plphys/kiaf508 (PMC12624396; doi:10.1093/plphys/kiaf508)
Supplement: kiaf508_Supplementary_Data [file kiaf508_supplementary_data.zip › Supplementary Datasets_revised.xlsx]

## Sheet: Table of contents
	Sheet		Title
	S1A_light saturation Z. m		Supplementary Dataset S1A. Z. mays light curve.
	S1B_ML-LL dynam		Supplementary Dataset S1B. Gas exchange data measured during medium to low light transition (ML-LL) and corrected with dynamic equation.
	S1C_LL-ML dynam		Supplementary Dataset S1C. Gas exchange data measured during low to medium light transition (LL-ML) and corrected with dynamic equation.
	S1D_ML-LL no dynam		Supplementary Dataset S1D. Gas exchange data measured during medium to low light transition (ML-LL) and not corrected with dynamic equation.
	S1E_LL-ML no dynam		Supplementary Dataset S1E. Gas exchange data measured during low to medium light transition (LL-ML) and not corrected with dynamic equation.
	S2_Metab main exp		Supplementary Dataset S2. Metabolite amounts and metabolic traits in a medium to low light transition (ML-LL) and a low to medium light transition (LL-ML).
	S3_Metab repetition		Supplementary Dataset S3. Metabolite amounts and metabolic traits in an additional experiment on the medium to low light transition (ML-LL) and low to medium light transition (LL-ML).

## Sheet: S1A_Light saturation Z. m
	Supplementary Dataset S1A. Z. mays light curve.
	Plant 1		Plant 2		Plant 3		Plant 4		Plant 5		Plant 6		Plant 7		Plant 8		Plant 9		Plant 10
	Irradiance	An	Irradiance	An	Irradiance	An	Irradiance	An	Irradiance	An	Irradiance	An	Irradiance	An	Irradiance	An	Irradiance	An	Irradiance	An
	µmol m-2 s-1	µmol m-2 s-1	µmol m-2 s-1	µmol m-2 s-1	µmol m-2 s-1	µmol m-2 s-1	µmol m-2 s-1	µmol m-2 s-1	µmol m-2 s-1	µmol m-2 s-1	µmol m-2 s-1	µmol m-2 s-1	µmol m-2 s-1	µmol m-2 s-1	µmol m-2 s-1	µmol m-2 s-1	µmol m-2 s-1	µmol m-2 s-1	µmol m-2 s-1	µmol m-2 s-1
	26.6172	1002.14	23.4126	1000.69	24.3107	1001.79	25.1849	998.283	30.8176	1000.07	22.0381	1001.33	27.0666	1000.98	33.0642	999.822	25.2264	1001.03	26.7872	1001.01
	34.2431	1999.16	29.4707	2002.04	30.8867	1999.64	33.3864	2000.7	40.1888	2001.33	25.348	1998.68	35.0247	2001.92	40.7107	2001.03	31.335	1998.43	32.7875	1998.83
	34.0029	1799.82	28.4958	1798.55	30.4972	1800.68	32.8876	1797.75	39.7846	1798.1	21.3266	1799.17	35.1257	1798.14	39.3593	1798.92	29.6983	1799.23	32.3591	1800.01
	32.2473	1400.05	27.6238	1399.15	29.1902	1400.86	31.4353	1401.98	37.2047	1398.57	18.5766	1401.37	33.049	1398.73	37.3391	1399.76	28.1381	1399.38	30.8055	1399.96
	31.1402	1198.72	26.2611	1198.28	28.3919	1199.67	30.1639	1200.33	35.7355	1202.33	18.5029	1199.92	32.5895	1202.46	35.7865	1198.52	26.4729	1198.3	29.0798	1198.49
	29.2046	1001.42	25.1494	1001.27	26.1977	1002.17	28.3483	997.749	33.4648	1000.47	18.568	1000.87	29.776	1000.5	34.1993	999.73	25.2921	1001.14	28.1454	1000.92
	26.5717	798.488	23.4224	798.842	24.324	799.117	26.1947	799.406	30.7432	797.728	17.5011	799.537	27.7227	798.122	31.7524	798.702	23.011	798.344	25.6099	798.074
	16.898	398.633	16.4018	398.823	16.9899	398.836	17.3405	398.783	18.7175	398.089	11.8437	400.406	17.5033	398.563	23.0219	399.984	15.9246	398.203	17.1579	398.032
	7.97948	202.374	7.7739	198.162	7.85502	202.042	8.78138	202.194	9.13338	201.928	6.79145	198.679	8.11369	197.908	12.4951	198.566	8.17865	202.201	8.78989	202.074
	2.14695	98.3963	2.85098	98.5558	2.3009	98.3129	2.38742	98.3632	3.82773	98.1795	3.01382	101.7	2.39181	98.4961	5.50498	101.651	2.61483	98.2068	2.90356	98.2175
	-0.276233	50.7378	-0.182159	50.8821	-0.11881	50.5497	-0.079462	50.5838	0.238015	50.4605	0.813359	50.519	-0.00406251	50.889	1.7642	50.4541	0.757267	50.6132	0.278739	50.521
	-2.49637	23.0102	-1.4207	23.089	-1.7905	22.8657	-1.84584	22.7812	-1.0429	22.8004	-0.550288	25.7464	-1.55715	23.0794	-0.298372	25.6991	-1.26695	22.807	-1.3069	22.9278
	-4.0476	-0.194455	-2.75315	-0.120317	-3.65774	-0.163666	-3.51262	-0.148863	-3.04695	-0.167846	-2.46766	1.03107	-2.66903	-0.201224	-2.92143	1.0152	-2.94066	-0.172993	-3.00904	-0.200364

## Sheet: S1B_ML-LL dynam
	Supplementary Dataset S1B. Gas exchange data measured during medium to low light transition (ML-LL) and corrected with dynamic equation. An corrected is expressed as µmol m-2 s-1 and nmol g-1 FW s-1. The transition is row 909 (highligthed in dark blue). Times corresponding to metabolite harvest times are highlighted in light blue.
	Time course 1										Time course 2										Time course 3										Time course 4										Time course 5
	Irradiance	Measurements	Measurments after transition	An steady state	An dynamic	An dynamic	Ci	gs			Irradiance	Measurements	Measurments after transition	An steady state	An dynamic	An dynamic	Ci	gs			Irradiance	Measurements	Measurments after transition	An steady state	An dynamic	An dynamic	Ci	gs			Irradiance	Measurements	Measurments after transition	An steady state	An dynamic	An dynamic	Ci	gs			Irradiance	Measurements	Measurments after transition	An steady state	An dynamic	An dynamic	Ci	gs
	µmol m-2 s-1	s	s	µmol m-2 s-1	µmol m-2 s-1	nmol g-1 FW s-1	mol m-2 s-1	mol mol-1			µmol m-2 s-1	s	s	µmol m-2 s-1	µmol m-2 s-1	nmol g-1 FW s-1	mol m-2 s-1	mol mol-1			µmol m-2 s-1	s	s	µmol m-2 s-1	µmol m-2 s-1	nmol g-1 FW s-1	mol m-2 s-1	mol mol-1			µmol m-2 s-1	s	s	µmol m-2 s-1	µmol m-2 s-1	nmol g-1 FW s-1	mol m-2 s-1	mol mol-1			µmol m-2 s-1	s	s	µmol m-2 s-1	µmol m-2 s-1	nmol g-1 FW s-1	mol m-2 s-1	mol mol-1
	551.001	1		25.696	25.6534	140.697	88.0255	0.148507			545.424	1		23.5654	23.528	129.04	143.723	0.16893			553.753	1		22.1572	21.8399	119.782	127.827	0.145277			549.994	1		25.7497	25.8183	141.601	150.347	0.195121			553.309	1		23.4399	23.3655	128.149	168.844	0.190798
	551.005	2		25.7187	25.8513	141.783	87.3073	0.149265			551.428	2		23.6476	23.5087	128.934	144.74	0.169785			553.765	2		22.1729	22.1064	121.244	124.489	0.145113			551.779	2		25.5592	25.5855	140.325	152.819	0.195709			553.32	2		23.3532	23.4915	128.84	167.463	0.19056
	551.001	3		25.744	25.9784	142.48	85.9597	0.149297			551.43	3		23.5066	23.7002	129.985	142.387	0.16926			553.781	3		22.3784	22.2834	122.214	124.064	0.14602			551.792	3		25.6642	25.7127	141.022	152.269	0.196205			553.312	3		23.2253	23.4948	128.858	167.57	0.190632
	551.005	4		25.7838	25.8043	141.525	88.9277	0.149877			551.419	4		23.5741	23.5177	128.984	144.572	0.16959			553.788	4		22.2081	22.2402	121.978	124.563	0.146025			551.773	4		25.7267	25.7976	141.488	151.373	0.196044			553.318	4		23.0819	23.41	128.393	168.856	0.191106
	551.005	5		25.8427	25.6744	140.813	91.2728	0.150391			551.422	5		23.6542	23.6172	129.53	143.659	0.169767			553.794	5		22.1046	22.1242	121.341	126.651	0.146478			551.776	5		25.7931	25.7929	141.462	152.105	0.196749			553.318	5		23.4211	23.435	128.53	168.819	0.191264
	551.011	6		25.5124	25.6488	140.672	89.9983	0.149473			551.422	6		23.5539	23.6894	129.926	142.824	0.169527			553.8	6		22.2307	22.0905	121.156	128.669	0.147491			551.749	6		25.7829	25.9252	142.188	150.571	0.196391			553.317	6		23.3774	23.3935	128.303	170.173	0.192323
	551.012	7		25.6681	25.7293	141.114	88.3706	0.149118			551.418	7		23.4726	23.6485	129.701	142.84	0.169332			553.808	7		22.1838	22.1788	121.641	126.259	0.146669			551.707	7		25.71	25.7238	141.083	152.352	0.196369			553.318	7		23.408	23.305	127.817	170.114	0.191594
	551.03	8		25.8245	25.8256	141.642	89.9323	0.150616			551.426	8		23.6016	23.6366	129.636	144.406	0.170437			553.811	8		22.2708	22.4044	122.878	124.063	0.146902			551.678	8		25.6542	25.6762	140.822	153.289	0.19685			553.321	8		23.2942	23.5858	129.357	169.589	0.193348
	551.043	9		25.7536	25.8978	142.038	92.589	0.152531			551.424	9		23.6356	23.5165	128.977	146.579	0.171212			553.816	9		22.1246	22.7097	124.552	120.684	0.146785			551.657	9		25.8042	25.7669	141.32	152.485	0.196838			553.321	9		23.3461	23.3736	128.194	172.099	0.194119
	551.047	10		25.653	26.0587	142.92	94.2106	0.154418			551.426	10		23.5312	23.6269	129.583	146.053	0.1716			553.829	10		22.2013	22.1994	121.753	125.658	0.14644			551.621	10		25.7288	25.8368	141.703	152.103	0.19714			553.344	10		23.4531	23.2466	127.497	174.73	0.195778
	551.048	11		25.9976	25.773	141.353	96.7907	0.154251			551.435	11		23.5784	23.6195	129.542	145.667	0.17128			553.835	11		22.3451	22.1217	121.327	126.518	0.14646			551.601	11		25.7322	25.898	142.039	152.37	0.197896			553.344	11		23.2997	23.405	128.366	173.303	0.195575
	551.044	12		25.9848	26.0949	143.119	88.3825	0.151385			551.447	12		23.8144	23.7369	130.186	144.381	0.171245			553.842	12		22.1105	22.232	121.933	125.641	0.146727			551.581	12		25.8505	25.8963	142.029	151.231	0.19658			553.355	12		23.481	23.6117	129.5	171.432	0.195557
	551.053	13		25.8866	25.7485	141.219	92.4956	0.151603			551.434	13		23.3151	23.7763	130.402	144.78	0.171726			553.844	13		22.3321	22.3563	122.614	128.332	0.149175			551.563	13		25.8364	25.7269	141.1	153.419	0.197558			553.349	13		23.3153	23.4471	128.596	172.966	0.195661
	551.045	14		25.8563	25.7672	141.321	91.106	0.150883			551.433	14		23.6188	23.662	129.775	145.767	0.171812			553.844	14		22.228	22.3412	122.531	128.41	0.149171			551.549	14		25.8364	25.7519	141.238	153.583	0.197833			553.35	14		23.3217	23.291	127.741	173.801	0.195083
	551.057	15		25.9377	25.8854	141.97	91.9233	0.152153			551.443	15		23.5798	23.6723	129.832	144.825	0.171093			553.865	15		22.323	22.2765	122.176	129.041	0.149121			551.529	15		25.8333	25.8999	142.049	153.54	0.198928			553.345	15		23.4055	23.2163	127.331	174.599	0.195405
	551.043	16		25.7716	26.1452	143.395	90.471	0.152795			551.446	16		23.6301	23.8433	130.77	143.747	0.171487			553.865	16		22.1754	22.3463	122.559	128.233	0.149067			551.51	16		25.811	25.8295	141.663	153.234	0.198089			553.346	16		23.3775	23.4859	128.809	172.865	0.195967
	551.044	17		26.1288	25.8576	141.817	94.0439	0.153205			551.446	17		23.8002	23.6665	129.8	145.403	0.171484			553.876	17		22.3093	22.3766	122.726	127.829	0.149076			551.504	17		25.7347	25.8254	141.641	152.762	0.19757			553.348	17		23.418	23.4615	128.675	173.036	0.195941
	551.049	18		25.7416	25.9682	142.424	93.4009	0.153434			551.44	18		23.6197	23.7491	130.253	144.875	0.171677			553.871	18		22.4106	22.3307	122.474	128.427	0.149173			551.503	18		25.7852	25.7853	141.421	153.192	0.197758			553.355	18		23.4747	23.3996	128.336	174.528	0.196803
	551.04	19		25.7528	25.8834	141.959	93.8344	0.153218			551.449	19		23.7813	23.7972	130.517	144.845	0.172054			553.886	19		22.4659	22.3173	122.4	127.945	0.148737			551.478	19		25.6991	25.8348	141.692	153.411	0.198378			553.341	19		23.4478	23.5064	128.922	175.648	0.199002
	551.042	20		25.8479	25.7918	141.456	95.4649	0.153521			551.439	20		23.6939	23.9646	131.435	143.994	0.172578			553.888	20		22.4219	22.3049	122.332	127.528	0.148413			551.48	20		25.9213	25.8246	141.636	153.834	0.198643			553.352	20		23.4539	23.5116	128.95	176.662	0.200135
	551.058	21		25.9329	25.8811	141.946	93.7876	0.153168			551.444	21		23.7294	23.7024	129.997	146.308	0.172448			553.889	21		22.3808	22.6616	124.288	123.247	0.148179			551.469	21		25.7126	25.8445	141.745	153.232	0.198198			553.356	21		23.3581	23.2638	127.591	175.538	0.196684
	551.045	22		25.8008	25.8902	141.996	93.3724	0.153002			551.442	22		23.7482	23.7578	130.301	144.883	0.171797			553.892	22		22.28	22.3435	122.544	127.37	0.148579			551.465	22		25.8999	25.7124	141.021	154.794	0.19878			553.353	22		23.4718	23.4852	128.806	174.216	0.19731
	551.052	23		26.0465	25.9436	142.289	92.7611	0.153015			551.446	23		23.683	23.6563	129.744	146.824	0.172538			553.892	23		22.4556	22.2737	122.161	128.517	0.148816			551.451	23		25.9621	25.7135	141.027	156.94	0.200746			553.35	23		23.3774	23.461	128.673	175.415	0.198362
	551.046	24		26.0592	26.0171	142.692	92.0517	0.153034			551.447	24		23.6809	23.4682	128.713	148.891	0.172784			553.896	24		22.3574	22.3359	122.502	127.06	0.14834			551.456	24		25.8493	25.8294	141.662	158.058	0.202863			553.343	24		23.4272	23.3678	128.162	177.426	0.199524
	551.031	25		25.8706	26.046	142.85	92.1021	0.153224			551.454	25		23.7018	23.7491	130.253	145.763	0.172348			553.894	25		22.2019	22.3644	122.659	128.161	0.14918			551.442	25		25.6408	25.8348	141.692	158.065	0.202864			553.353	25		23.6294	23.5618	129.226	175.375	0.199124
	551.041	26		26.1988	25.9708	142.438	93.7494	0.153707			551.445	26		23.65	23.8986	131.073	144.399	0.172448			553.891	26		22.2872	22.2106	121.815	130.083	0.149365			551.447	26		25.73	25.5945	140.374	160.148	0.202959			553.354	26		23.182	23.5355	129.082	175.171	0.198718
	551.054	27		25.9028	25.742	141.183	94.95	0.153016			551.459	27		23.8198	23.8373	130.737	146.151	0.173339			553.906	27		22.4612	22.5565	123.712	125.533	0.148897			551.439	27		25.8317	25.8334	141.685	154.922	0.199913			553.35	27		23.2881	23.3932	128.301	176.92	0.199416
	551.052	28		26.1656	26.1	143.147	91.5506	0.153288			551.448	28		23.9036	23.6715	129.827	147.124	0.172924			553.911	28		22.5625	22.4166	122.945	127.218	0.149004			551.434	28		25.6347	26.0102	142.654	153.225	0.199479			553.355	28		23.5257	23.3802	128.23	176.987	0.199368
	551.045	29		25.9938	26.2649	144.051	89.1741	0.152915			551.454	29		23.7188	23.7535	130.277	147.626	0.173945			553.914	29		22.3924	22.5521	123.688	125.735	0.149			551.429	29		25.8788	26.0117	142.663	155.631	0.201976			553.352	29		23.5919	23.4163	128.428	177.156	0.19991
	551.047	30		25.947	26.0717	142.991	92.8072	0.153804			551.453	30		23.8787	23.6565	129.745	149.124	0.174406			553.91	30		22.3628	22.4255	122.994	126.612	0.148743			551.439	30		25.7621	25.8353	141.695	156.935	0.201788			553.358	30		23.3576	23.3008	127.794	177.666	0.199369
	551.056	31		26.006	26.0796	143.035	91.6107	0.153154			551.45	31		23.9449	24.0036	131.649	145.738	0.174322			553.911	31		22.2634	22.45	123.128	127.261	0.149176			551.434	31		25.6709	25.7605	141.285	157.817	0.202007			553.35	31		23.4265	23.5091	128.937	176.725	0.200151
	551.048	32		25.7914	25.9881	142.533	92.7217	0.153291			551.453	32		23.7684	23.8977	131.068	145.675	0.173451			553.914	32		22.3897	22.1528	121.498	131.031	0.149554			551.421	32		25.8743	25.5933	140.368	159.707	0.202699			553.357	32		23.3309	23.4714	128.73	176.766	0.199823
	551.053	33		25.9758	25.9202	142.161	93.9355	0.153543			551.452	33		23.7538	23.9122	131.148	146.544	0.174261			553.923	33		22.5814	22.5135	123.476	127.715	0.150051			551.423	33		25.794	25.9336	142.234	157.204	0.202852			553.351	33		23.354	23.3775	128.215	178.021	0.200495
	551.052	34		26.1945	26.2243	143.828	91.708	0.154163			551.45	34		23.7531	23.6046	129.46	149.456	0.174327			553.924	34		22.5161	22.625	124.088	126.908	0.150233			551.417	34		25.8545	25.8929	142.011	157.464	0.202836			553.353	34		23.4868	23.3639	128.14	177.52	0.19983
	551.046	35		26.1581	26.2878	144.177	91.0928	0.154192			551.444	35		23.8793	24.0632	131.976	145.43	0.174485			553.923	35		22.3224	22.6381	124.16	125.873	0.149693			551.418	35		25.6867	25.9148	142.131	156.79	0.202404			553.356	35		23.4738	23.5432	129.124	176.773	0.200623
	551.053	36		25.9907	26.1116	143.21	91.867	0.153575			551.454	36		23.7822	23.8715	130.924	145.927	0.173491			553.917	36		22.4824	22.4279	123.007	128.082	0.149616			551.412	36		25.8677	25.8271	141.65	157.613	0.202432			553.346	36		23.4543	23.5229	129.013	177.642	0.201297
	551.055	37		26.045	26.0428	142.833	92.6073	0.153548			551.453	37		23.7493	23.7785	130.415	146.538	0.173288			553.926	37		22.3959	22.403	122.87	128.461	0.1497			551.405	37		25.8273	25.7162	141.042	158.168	0.202085			553.345	37		23.3173	23.2173	127.336	179.663	0.200751
	551.051	38		25.8456	26.1517	143.43	91.5801	0.153664			551.452	38		23.75	23.6939	129.95	150.118	0.175519			553.925	38		22.4976	22.5056	123.433	128.195	0.150299			551.409	38		25.895	25.9397	142.267	157.11	0.202937			553.353	38		23.4298	23.2704	127.628	179.602	0.201181
	551.049	39		26.0901	26.258	144.013	91.9487	0.154524			551.453	39		23.8021	23.7522	130.27	152.241	0.17775			553.936	39		22.5327	22.6667	124.316	126.668	0.150439			551.407	39		25.8328	26.1539	143.442	155.832	0.203308			553.357	39		23.265	23.4637	128.688	177.599	0.200689
	551.049	40		26.0477	25.9402	142.27	95.1382	0.154458			551.462	40		23.694	23.7942	130.5	151.932	0.177817			553.935	40		22.6328	22.5711	123.792	128.532	0.151011			551.41	40		25.6285	25.6405	140.626	159.338	0.202587			553.35	40		23.5017	23.4125	128.407	177.895	0.200577
	551.048	41		26.0629	26.1843	143.609	93.407	0.154916			551.464	41		23.665	23.9127	131.15	147.774	0.175261			553.931	41		22.6402	22.5135	123.476	128.816	0.150698			551.401	41		25.7977	25.7457	141.203	158.231	0.202464			553.352	41		23.5836	23.4225	128.462	179.087	0.201944
	551.043	42		26.3879	26.0609	142.932	94.0834	0.154609			551.456	42		23.8224	23.7028	129.999	148.607	0.174386			553.938	42		22.5894	22.5192	123.507	128.53	0.150645			551.414	42		25.8794	25.9258	142.191	157.497	0.203172			553.358	42		23.2919	23.4762	128.757	178.109	0.201281
	551.044	43		26.4056	26.3016	144.252	91.1207	0.154368			551.466	43		23.7152	23.501	128.892	151.511	0.175192			553.948	43		22.4925	22.4382	123.064	128.697	0.150109			551.4	43		25.9316	26.0043	142.622	157.028	0.203197			553.35	43		23.2807	23.3683	128.164	178.909	0.201224
	551.052	44		26.3358	26.271	144.085	94.0216	0.155811			551.467	44		23.789	23.7365	130.184	150.379	0.176097			553.945	44		22.5412	22.4306	123.022	130.091	0.150958			551.398	44		26.0888	25.7938	141.468	158.483	0.203158			553.358	44		23.3967	23.2016	127.25	181.105	0.202208
	551.057	45		26.1368	26.1789	143.579	95.274	0.155917			551.461	45		23.6919	23.925	131.218	148.474	0.175948			553.947	45		22.5568	22.6088	123.999	129.055	0.151591			551.395	45		25.7735	25.942	142.28	157.419	0.203161			553.346	45		23.2539	23.5994	129.432	177.703	0.202064
	551.052	46		26.0144	26.2652	144.053	94.3529	0.155949			551.459	46		23.8844	23.8825	130.985	150.076	0.176907			553.953	46		22.4367	22.9658	125.957	124.965	0.151392			551.399	46		26.0183	25.8108	141.56	158.207	0.202919			553.352	46		23.4244	23.5978	129.423	177.538	0.201868
	551.049	47		26.0165	26.491	145.291	91.7908	0.155924			551.466	47		23.8599	23.7188	130.087	151.795	0.177079			553.939	47		22.6407	22.5953	123.925	128.157	0.150935			551.391	47		26.0551	25.7659	141.314	160.511	0.204872			553.343	47		23.5877	23.4802	128.778	179.175	0.202677
	551.052	48		26.032	26.5331	145.522	92.7763	0.156703			551.469	48		23.7247	23.7156	130.069	152.259	0.177541			553.944	48		22.6656	22.5347	123.592	128.933	0.151041			551.391	48		25.8564	25.7732	141.354	159.261	0.203632			553.351	48		23.4894	23.4691	128.717	179.396	0.202686
	551.047	49		26.1648	26.2388	143.908	94.7717	0.156142			551.477	49		23.7036	24.1157	132.264	148.93	0.177728			553.947	49		22.5881	22.5608	123.736	131.946	0.153057			551.397	49		25.5588	25.8911	142.001	158.369	0.203681			553.348	49		23.3798	23.3318	127.964	180.617	0.202792
	551.037	50		26.1907	26.176	143.563	94.7856	0.155714			551.468	50		23.7917	23.796	130.51	151.204	0.177274			553.95	50		22.5573	22.5706	123.79	134.471	0.154881			551.39	50		25.628	25.7728	141.352	159.45	0.203763			553.34	50		23.2484	23.377	128.212	180.12	0.202716
	551.042	51		26.288	25.9409	142.274	98.1079	0.156237			551.468	51		23.9272	23.8721	130.928	150.125	0.176925			553.953	51		22.7067	22.6816	124.398	131.064	0.153404			551.387	51		25.7535	25.7577	141.269	159.268	0.203615			553.344	51		23.4248	23.4964	128.867	178.425	0.201958
	551.046	52		25.9195	26.1087	143.194	97.6709	0.157016			551.46	52		23.7513	23.8611	130.867	149.794	0.176533			553.958	52		22.536	22.7015	124.507	129.746	0.152641			551.396	52		25.8911	25.8734	141.904	158.799	0.204102			553.351	52		23.6096	23.6919	129.939	177.906	0.203147
	551.056	53		26.3387	26.2463	143.949	99.468	0.158956			551.461	53		23.6345	23.6941	129.951	152.198	0.177236			553.958	53		22.5758	22.7775	124.924	130.231	0.15351			551.384	53		25.9865	25.8185	141.603	159.733	0.204614			553.357	53		23.3737	23.6441	129.677	178.833	0.203643
	551.054	54		26.2887	26.3892	144.733	98.6751	0.159396			551.468	54		23.6954	23.7713	130.375	151.476	0.177293			553.957	54		22.5955	22.4364	123.053	132.829	0.152959			551.38	54		25.9476	25.8639	141.852	159.243	0.204376			553.349	54		23.4094	23.4855	128.807	180.065	0.203666
	551.052	55		26.1655	26.333	144.424	98.8531	0.159134			551.462	55		23.8766	23.9536	131.374	150.197	0.177581			553.958	55		22.6883	22.7282	124.654	128.296	0.152057			551.375	55		25.8637	25.8457	141.752	159.095	0.204188			553.358	55		23.4175	23.3035	127.809	181.112	0.203143
	551.053	56		26.3472	26.4133	144.865	95.0495	0.157444			551.46	56		23.7976	23.946	131.333	148.748	0.176385			553.951	56		22.5042	22.5128	123.472	131.741	0.152688			551.362	56		25.9473	25.9102	142.106	158.291	0.203888			553.351	56		23.3201	23.322	127.911	180.861	0.202924
	551.06	57		26.3413	26.5075	145.382	94.6548	0.1577			551.469	57		23.9309	23.7493	130.254	152.058	0.17764			553.965	57		22.918	22.5351	123.595	133.223	0.153852			551.365	57		25.7953	25.8856	141.971	159.282	0.204658			553.341	57		23.3967	23.3902	128.284	180.758	0.203521
	551.055	58		26.3299	26.3148	144.325	96.6356	0.157741			551.462	58		23.777	23.9026	131.095	150.143	0.177168			553.966	58		22.729	22.6607	124.284	133.053	0.154616			551.37	58		25.7164	25.7904	141.449	160.271	0.204831			553.336	58		23.4351	23.2509	127.521	182.867	0.204601
	551.056	59		26.2672	26.3071	144.282	97.2342	0.158029			551.469	59		24.0491	24.0937	132.143	148.807	0.177601			553.961	59		22.8331	23.0043	126.168	129.87	0.154891			551.363	59		25.7662	25.7856	141.422	160.346	0.204889			553.331	59		23.5279	23.3087	127.838	181.327	0.203408
	551.061	60		26.5441	26.3025	144.257	98.2642	0.158602			551.467	60		23.7878	23.8283	130.687	150.205	0.176657			553.967	60		22.6488	22.5035	123.421	134.533	0.154414			551.361	60		25.9244	25.7693	141.333	160.169	0.204581			553.339	60		23.6342	23.3851	128.257	180.962	0.203685
	551.052	61		26.1926	26.2262	143.839	99.482	0.158895			551.462	61		23.8112	23.5756	129.301	152.844	0.1769			553.955	61		22.7042	22.8141	125.125	131.631	0.154792			551.359	61		25.7174	25.7817	141.401	160.149	0.204623			553.336	61		23.3198	23.4632	128.685	180.531	0.203877
	551.059	62		26.3098	26.4104	144.849	96.7112	0.158391			551.465	62		23.7469	23.8137	130.607	150.671	0.176908			553.956	62		22.5084	22.8509	125.327	131.427	0.15484			551.365	62		25.8701	25.8721	141.897	160.793	0.206107			553.328	62		23.225	23.4178	128.436	180.526	0.203427
	551.054	63		26.1545	26.4365	144.992	96.074	0.158201			551.462	63		23.8414	24.1013	132.185	147.931	0.176936			553.97	63		22.7521	22.726	124.642	131.801	0.154244			551.355	63		25.8944	25.9124	142.118	159.603	0.205169			553.337	63		23.1471	23.4059	128.371	181.116	0.204023
	551.045	64		26.4558	26.4239	144.923	95.5057	0.157796			551.473	64		23.8395	24.0258	131.771	148.552	0.176839			553.961	64		22.6905	22.4547	123.154	135.296	0.154664			551.368	64		25.8439	25.9515	142.332	159.46	0.205326			553.33	64		23.3799	23.2735	127.645	182.516	0.2044
	551.06	65		26.3748	26.4447	145.037	94.9872	0.157561			551.473	65		23.6789	23.8748	130.943	150.503	0.177341			553.963	65		22.6224	22.9418	125.826	130.16	0.154717			551.368	65		26.001	25.8244	141.635	160.193	0.205135			553.326	65		23.4169	23.3205	127.902	182.978	0.205465
	551.059	66		26.3754	26.5206	145.454	95.1675	0.158136			551.454	66		23.9686	23.8681	130.906	150.925	0.177623			553.962	66		22.7624	23.0789	126.577	128.518	0.154634			551.357	66		25.8268	25.9891	142.538	160.525	0.206753			553.335	66		23.2287	23.3572	128.103	182.875	0.205697
	551.052	67		26.1744	26.5417	145.569	95.1379	0.15831			551.46	67		23.8434	23.8535	130.826	150.823	0.177406			553.965	67		22.8214	22.6604	124.282	132.184	0.154057			551.354	67		25.7487	25.7277	141.105	160.321	0.204362			553.323	67		23.3862	23.5184	128.988	181.591	0.205671
	551.054	68		26.4854	26.3049	144.271	96.6093	0.157747			551.462	68		24.0668	23.5939	129.402	154.763	0.178691			553.967	68		22.6858	22.571	123.792	133.288	0.154142			551.351	68		26.0878	25.8728	141.901	160.312	0.205651			553.32	68		23.5228	23.204	127.263	183.742	0.205277
	551.047	69		26.3553	26.4499	145.066	95.7907	0.158113			551.462	69		23.898	23.8295	130.694	152.503	0.178671			553.963	69		22.7838	22.541	123.627	134.457	0.154801			551.345	69		25.9432	25.8875	141.981	160.852	0.206225			553.329	69		23.5546	23.3039	127.811	183.623	0.205992
	551.056	70		26.5169	26.3138	144.319	97.0584	0.158112			551.457	70		23.7357	23.9487	131.347	151.15	0.178397			553.968	70		22.762	23.0139	126.221	130.27	0.155266			551.347	70		25.9144	26.0709	142.987	158.859	0.205793			553.322	70		23.1684	23.213	127.313	183.623	0.205033
	551.054	71		26.2239	26.6941	146.405	93.3718	0.158181			551.464	71		23.9076	24.0187	131.732	150.472	0.178379			553.968	71		22.7845	22.833	125.229	132.841	0.155713			551.35	71		25.8789	26.032	142.774	158.974	0.205521			553.326	71		23.3924	23.4304	128.505	182.845	0.206242
	551.05	72		26.4411	26.3251	144.381	96.9014	0.158038			551.463	72		24.0003	23.823	130.659	152.695	0.178729			553.969	72		22.6455	22.8394	125.264	131.947	0.155203			551.343	72		25.8362	25.9194	142.156	160.522	0.206225			553.33	72		23.3361	23.3363	127.989	182.785	0.205267
	551.057	73		26.6239	26.1815	143.593	98.9393	0.158386			551.458	73		23.6704	23.8232	130.66	151.348	0.177568			553.962	73		22.7785	22.7511	124.78	133.094	0.155355			551.336	73		26.0422	25.7526	141.241	161.711	0.205999			553.321	73		23.2072	23.48	128.777	181.992	0.205635
	551.054	74		26.4662	26.4661	145.155	96.536	0.158668			551.453	74		23.9972	23.8948	131.052	151.184	0.177985			553.967	74		22.8922	22.7515	124.782	132.873	0.155213			551.343	74		25.8014	25.8008	141.506	161.215	0.205946			553.318	74		23.1828	23.3459	128.042	182.536	0.205144
	551.05	75		26.5256	26.561	145.675	95.7442	0.158727			551.457	75		23.5823	24.087	132.106	149.361	0.177886			553.969	75		22.7214	22.7598	124.827	132.725	0.155204			551.342	75		25.9673	25.8002	141.503	161.506	0.206332			553.314	75		23.3395	23.028	126.298	185.461	0.205597
	551.062	76		26.4088	26.5851	145.807	95.4888	0.158829			551.445	76		23.9701	23.8562	130.84	151.811	0.178268			553.965	76		22.9089	22.8136	125.122	132.859	0.155626			551.336	76		25.7609	26.1892	143.636	158.065	0.205895			553.321	76		23.4173	23.2851	127.708	183.722	0.205851
	551.063	77		26.3535	26.4372	144.996	95.5618	0.157966			551.463	77		23.8723	23.8609	130.866	152.169	0.178573			553.967	77		22.7991	22.8562	125.356	132.874	0.155921			551.343	77		25.878	25.9444	142.293	160.933	0.206818			553.316	77		23.5815	23.5287	129.044	181.522	0.205614
	551.061	78		26.5272	26.4547	145.092	95.8969	0.158256			551.452	78		23.8668	23.8407	130.756	151.447	0.177753			553.962	78		22.7476	22.8467	125.304	132.84	0.155936			551.34	78		25.662	25.8336	141.685	161.69	0.206644			553.316	78		23.4481	23.6358	129.632	180.67	0.205578
	551.072	79		26.52	26.4184	144.893	97.9374	0.159238			551.451	79		23.9284	24.0093	131.68	150.937	0.178652			553.968	79		22.9354	23.1735	127.096	129.41	0.155867			551.333	79		25.946	25.8843	141.964	161.343	0.206811			553.313	79		23.1984	23.2817	127.689	183.223	0.205243
	551.072	80		26.5967	26.4163	144.881	98.3032	0.159506			551.462	80		24.0467	23.8879	131.015	150.99	0.177822			553.969	80		22.8832	22.7088	124.547	134.483	0.156053			551.336	80		26.0129	25.8311	141.672	161.076	0.206099			553.322	80		23.2225	23.0942	126.661	185.229	0.20596
	551.058	81		26.5516	26.5644	145.694	95.7033	0.158811			551.448	81		23.7136	23.9449	131.327	150.428	0.177679			553.961	81		22.8931	22.8115	125.11	133.331	0.155951			551.335	81		25.8537	25.993	142.56	160.089	0.206304			553.306	81		23.189	23.354	128.086	182.661	0.205255
	551.065	82		26.3685	26.6522	146.175	94.2819	0.158539			551.458	82		23.6904	23.9306	131.248	151.529	0.178572			553.972	82		22.8214	23.0115	126.208	130.849	0.155707			551.34	82		25.8866	25.7864	141.426	161.529	0.206256			553.306	82		23.4179	23.3223	127.912	183.183	0.205556
	551.07	83		26.4925	26.4252	144.93	98.3084	0.159631			551.451	83		23.9719	23.8103	130.589	152.313	0.178326			553.966	83		22.7488	22.8895	125.539	134.582	0.157371			551.336	83		25.9097	26.1545	143.445	158.004	0.205632			553.303	83		23.4412	23.2457	127.492	183.878	0.205774
	551.058	84		26.5444	26.4074	144.833	100.447	0.160757			551.451	84		23.9863	23.8069	130.57	151.493	0.177632			553.97	84		22.8284	22.8326	125.226	135.018	0.157375			551.336	84		25.8837	25.9475	142.31	160.144	0.206031			553.307	84		23.3818	23.3414	128.017	182.244	0.204741
	551.06	85		26.5628	26.5306	145.508	98.949	0.160644			551.462	85		23.7999	24.0821	132.08	149.046	0.177648			553.968	85		22.9918	23.015	126.227	133	0.157252			551.326	85		25.8366	25.775	141.364	161.606	0.206255			553.304	85		23.297	23.5965	129.416	180.508	0.205104
	551.057	86		26.5683	26.4846	145.256	99.0268	0.160369			551.456	86		23.8479	23.7221	130.105	152.585	0.17787			553.97	86		23.1269	23.1633	127.04	131.705	0.157389			551.322	86		25.8142	25.8758	141.917	161.856	0.207217			553.305	86		23.173	23.4025	128.352	182.268	0.205245
	551.062	87		26.3321	26.5094	145.392	100.247	0.161335			551.45	87		23.8029	23.8312	130.703	152.188	0.178304			553.966	87		22.7227	22.6862	124.423	135.954	0.156864			551.327	87		26.1115	25.8754	141.915	160.896	0.206338			553.299	87		23.2427	23.0774	126.569	184.141	0.204548
	551.059	88		26.7364	26.6066	145.925	99.461	0.161412			551.447	88		23.7512	23.8014	130.54	153.178	0.178966			553.961	88		22.8193	22.6997	124.497	134.995	0.156377			551.326	88		25.9467	26.1448	143.392	159.818	0.207327			553.298	88		23.3415	23.2461	127.494	183.999	0.205718
	551.059	89		26.3505	26.5448	145.586	100.152	0.161439			551.453	89		24.1456	23.9245	131.215	152.247	0.179141			553.962	89		22.7478	22.8064	125.083	135.411	0.1574			551.325	89		25.8961	25.9332	142.232	160.497	0.206393			553.298	89		23.1688	23.6292	129.595	180.807	0.20564
	551.062	90		26.6456	26.5237	145.471	99.5088	0.160992			551.441	90		23.8645	23.9132	131.153	152.187	0.178992			553.963	90		22.8394	22.8701	125.432	135.108	0.157641			551.314	90		25.9194	25.799	141.496	162.34	0.207162			553.292	90		23.4487	23.347	128.048	182.998	0.205667
	551.068	91		26.6153	26.6214	146.006	97.6594	0.16045			551.446	91		23.9867	24.0082	131.674	150.097	0.177907			553.962	91		23.066	23.1161	126.781	132.642	0.157677			551.325	91		25.8213	25.7806	141.395	162.511	0.207179			553.301	91		23.3269	23.3399	128.009	182.104	0.204599
	551.06	92		26.9023	26.5722	145.736	98.7076	0.160763			551.451	92		23.8463	23.9271	131.229	150.02	0.177268			553.962	92		23.1359	22.8178	125.145	134.863	0.157089			551.326	92		25.8451	25.9588	142.372	161.511	0.2077			553.295	92		23.2946	23.2087	127.289	183.788	0.205178
	551.062	93		26.64	26.6417	146.117	98.6705	0.161207			551.447	93		23.9033	23.8919	131.036	149.816	0.176834			553.958	93		22.8293	23.0276	126.296	132.857	0.157187			551.323	93		25.8836	25.9626	142.393	161.225	0.20745			553.291	93		23.2749	23.1874	127.172	184.014	0.205347
	551.062	94		26.5277	26.6793	146.324	97.6511	0.160786			551.448	94		23.9436	23.9191	131.186	148.974	0.176439			553.971	94		22.756	22.9156	125.682	134.491	0.15756			551.323	94		26.0199	25.7493	141.223	161.948	0.206384			553.3	94		23.6133	23.5087	128.934	182.587	0.206608
	551.057	95		26.5807	26.6829	146.344	96.7177	0.160231			551.447	95		23.9085	24.1186	132.28	147.55	0.176745			553.965	95		22.8035	22.8672	125.416	135.204	0.157704			551.314	95		25.971	25.7735	141.356	161.865	0.206466			553.292	95		23.5562	23.555	129.188	182.3	0.206672
	551.051	96		26.7344	26.6483	146.154	96.8207	0.160169			551.45	96		23.8469	23.9374	131.286	149.45	0.176901			553.969	96		22.9372	22.806	125.08	135.523	0.157429			551.3	96		26.0252	25.8463	141.755	161.342	0.206543			553.301	96		23.4859	23.384	128.25	182.068	0.204937
	551.06	97		26.7113	26.8661	147.348	97.0299	0.161587			551.448	97		23.8767	23.7904	130.48	150.739	0.176889			553.968	97		22.937	22.839	125.262	136.614	0.158489			551.308	97		25.9275	26.0171	142.692	160.006	0.206514			553.286	97		23.4563	23.2721	127.637	184.007	0.206181
	551.06	98		26.7529	26.9447	147.779	98.5635	0.163067			551.444	98		24.1241	23.9947	131.6	149.306	0.177289			553.97	98		23.0247	23.0305	126.312	134.59	0.158432			551.311	98		25.8216	26.2305	143.862	158.806	0.207006			553.289	98		23.1872	23.4205	128.451	182.718	0.205878
	551.056	99		26.7938	26.8098	147.04	100.561	0.163462			551.443	99		24.0247	23.8862	131.005	151.419	0.178133			553.965	99		22.9641	23.041	126.37	134.395	0.15843			551.327	99		25.8738	25.9598	142.378	160.42	0.206433			553.29	99		23.3773	23.3064	127.825	183.269	0.205559
	551.064	100		26.6467	26.7095	146.49	100.522	0.162762			551.436	100		23.7099	23.8394	130.748	150.944	0.177476			553.969	100		22.9528	22.9555	125.901	136.266	0.159031			551.312	100		25.7656	25.7371	141.156	162.812	0.207141			553.29	100		23.1838	23.1155	126.778	185.189	0.205889
	551.063	101		26.785	26.4004	144.794	103.942	0.163008			551.443	101		23.8896	23.8834	130.99	151.127	0.177935			553.964	101		22.9542	22.9231	125.723	136.311	0.158892			551.317	101		25.7544	25.8244	141.635	162.222	0.207246			553.292	101		23.1578	23.2104	127.299	184.211	0.20571
	551.062	102		26.7148	26.5401	145.561	102.614	0.163024			551.45	102		23.8036	23.9194	131.187	150.465	0.177504			553.969	102		23.0428	22.9446	125.841	136.102	0.158917			551.309	102		25.9815	25.8645	141.855	161.398	0.206781			553.287	102		23.2569	23.2587	127.564	183.159	0.205108
	551.06	103		26.7042	26.9426	147.768	98.6979	0.163087			551.453	103		23.8267	23.7054	130.013	152.386	0.177567			553.975	103		23.1116	22.9384	125.806	135.862	0.158695			551.295	103		26.0159	25.9752	142.462	160.495	0.206798			553.29	103		23.1799	23.4981	128.876	181.939	0.20567
	551.059	104		26.4664	27.2432	149.416	94.2132	0.162157			551.452	104		23.8518	23.721	130.099	152.452	0.177774			553.974	104		23.0254	23.3226	127.914	131.881	0.158654			551.301	104		25.9652	26.0614	142.935	159.89	0.206784			553.286	104		23.1571	23.1591	127.017	184.159	0.205171
	551.062	105		26.6201	26.9915	148.036	96.9161	0.162334			551.443	105		23.7775	23.7719	130.378	151.135	0.176993			553.966	105		23.0399	23.1664	127.057	133.875	0.159002			551.307	105		25.9725	25.955	142.351	161.831	0.20792			553.287	105		23.5093	23.3035	127.809	183.153	0.20542
	551.06	106		26.6907	26.3171	144.337	104.49	0.162931			551.441	106		23.8939	23.8712	130.922	150.51	0.177272			553.97	106		22.9535	23.0179	126.243	136.391	0.15961			551.306	106		26.0411	25.6648	140.76	163.6	0.20744			553.298	106		23.3792	23.261	127.576	183.787	0.205728
	551.059	107		26.8194	26.5454	145.589	102.037	0.162699			551.442	107		24.0633	24.0535	131.923	150.441	0.178639			553.97	107		22.9784	22.8705	125.434	138.175	0.159863			551.291	107		26.0584	25.9708	142.438	161.165	0.207344			553.274	107		23.345	23.3376	127.996	181.986	0.204207
	551.055	108		26.5981	26.7061	146.471	100.246	0.162681			551.441	108		23.7727	24.0449	131.875	150.026	0.178164			553.961	108		23.0618	23.1405	126.915	135.262	0.159729			551.295	108		26.0635	26.0742	143.005	160.079	0.207155			553.279	108		23.2657	23.3746	128.199	182.251	0.205016
	551.065	109		26.776	26.7311	146.608	98.8847	0.161919			551.44	109		23.873	23.9951	131.602	150.251	0.178035			553.965	109		22.9925	22.9771	126.019	136.894	0.159694			551.296	109		25.9486	26.036	142.796	159.335	0.205991			553.292	109		23.2966	23.3914	128.291	182.822	0.205794
	551.054	110		26.7849	26.7832	146.894	99.4362	0.162589			551.439	110		24.0172	23.9283	131.236	151.006	0.178213			553.959	110		23.0475	23.2483	127.506	134.143	0.159719			551.307	110		25.7367	25.7081	140.997	161.623	0.205551			553.287	110		23.0629	23.4061	128.372	182.643	0.205631
	551.061	111		26.6647	26.8199	147.095	99.2751	0.162761			551.447	111		23.9988	23.8968	131.063	150.955	0.177811			553.957	111		23.0453	23.1419	126.923	134.239	0.159014			551.307	111		25.655	25.8951	142.023	160.079	0.205548			553.288	111		23.3743	23.1438	126.933	184.856	0.205927
	551.06	112		26.6124	26.6964	146.418	100.901	0.163039			551.442	112		23.7151	23.8979	131.069	151.495	0.178341			553.959	112		22.8366	23.0334	126.328	136.71	0.159979			551.31	112		25.7983	26.1547	143.446	158.137	0.20583			553.281	112		23.1836	23.1735	127.096	184.223	0.205286
	551.064	113		26.8541	26.7187	146.54	100.812	0.163118			551.435	113		23.9177	24.0686	132.006	150.021	0.178413			553.971	113		22.9827	22.7087	124.547	140.208	0.160146			551.299	113		25.9502	26.1844	143.609	158.262	0.206218			553.273	113		23.299	23.3131	127.862	183.122	0.205424
	551.062	114		26.7453	26.8181	147.085	99.8801	0.163153			551.435	114		23.9495	24.0237	131.759	150.379	0.178377			553.97	114		23.041	23.1593	127.019	134.838	0.159578			551.29	114		25.9553	25.7386	141.164	162.339	0.206713			553.283	114		23.15	23.1614	127.03	183.935	0.204947
	551.064	115		26.5992	26.7389	146.651	100.569	0.163092			551.436	115		23.8354	23.7957	130.508	152.509	0.17838			553.969	115		23.0591	23.2563	127.55	133.894	0.159676			551.297	115		25.9194	25.6411	140.63	163.126	0.206701			553.274	115		23.2713	23.1706	127.08	184.24	0.205332
	551.057	116		26.7918	26.7446	146.682	99.9202	0.162725			551.438	116		23.9706	23.9286	131.237	150.772	0.177952			553.97	116		23.0133	23.1836	127.151	134.099	0.159284			551.293	116		26.0663	25.8754	141.915	160.923	0.206443			553.279	116		23.3303	23.2193	127.347	183.303	0.204717
	551.058	117		26.8434	26.6991	146.433	100.318	0.16265			551.433	117		24.056	23.8784	130.962	150.685	0.177454			553.974	117		22.991	23.0022	126.157	139.165	0.16153			551.288	117		25.8757	26.174	143.552	158.081	0.205774			553.278	117		23.2026	23.4499	128.612	182.41	0.205756
	551.063	118		26.6965	26.8993	147.53	100.113	0.163824			551.435	118		23.9732	23.9607	131.413	150.895	0.178313			553.969	118		23.1538	23.0113	126.206	137.721	0.160625			551.286	118		25.9723	26.0111	142.659	159.669	0.206379			553.279	118		23.4538	23.272	127.637	184.084	0.206132
	551.066	119		26.7365	26.9567	147.845	102.52	0.165726			551.431	119		23.7931	23.9366	131.281	151.048	0.178266			553.97	119		23.1668	23.0941	126.661	136.654	0.160346			551.278	119		25.9591	26.0206	142.711	159.86	0.206484			553.274	119		23.2685	23.262	127.582	182.949	0.204702
	551.065	120		26.9442	26.9468	147.791	105.019	0.167228			551.431	120		23.952	24.0066	131.665	149.771	0.177743			553.973	120		23.0479	23.0127	126.214	138.094	0.16084			551.283	120		26.0491	25.9052	142.078	161.583	0.207354			553.274	120		23.0966	23.1102	126.749	184.741	0.20533
	551.077	121		27.1213	26.7884	146.922	105.562	0.166663			551.43	121		23.813	23.9576	131.396	149.943	0.177499			553.963	121		22.9292	23.0112	126.206	137.988	0.160686			551.284	121		25.9937	25.9585	142.371	161.221	0.207484			553.266	121		23.0868	23.1645	127.047	184.65	0.205638
	551.069	122		26.9119	26.9144	147.613	102.103	0.165185			551.429	122		23.9593	23.9797	131.518	150.155	0.1779			553.967	122		23.0611	23.1193	126.799	137.387	0.161114			551.284	122		26.0663	25.7764	141.372	162.205	0.206809			553.26	122		23.4281	23.22	127.351	184.094	0.205635
	551.07	123		26.4867	26.8608	147.32	103.542	0.165754			551.424	123		23.8924	24.1032	132.195	149.674	0.178427			553.961	123		23.2407	23.1582	127.012	136.283	0.160633			551.284	123		25.9517	25.7583	141.272	162.452	0.207055			553.263	123		23.4211	23.2716	127.634	183.67	0.205663
	551.072	124		26.78	26.8256	147.126	104.485	0.166111			551.433	124		23.9966	23.8754	130.946	151.543	0.178253			553.966	124		22.8083	23.013	126.216	138.701	0.161234			551.287	124		25.8917	26.2289	143.854	158.422	0.206719			553.273	124		23.047	23.4972	128.872	181.455	0.205095
	551.075	125		26.7267	26.88	147.425	102.79	0.165501			551.436	125		24.1448	23.9889	131.568	149.551	0.177434			553.969	125		23.1525	23.0913	126.645	137.661	0.161115			551.281	125		25.9223	25.9156	142.135	161.166	0.206972			553.271	125		23.0949	23.3202	127.901	183.306	0.205606
	551.071	126		26.7893	27.013	148.154	102.291	0.165947			551.426	126		23.9491	23.9399	131.299	150.184	0.177643			553.969	126		23.1683	23.0148	126.226	138.202	0.160983			551.285	126		25.8783	25.7467	141.209	161.913	0.206395			553.267	126		23.1285	23.1397	126.911	184.623	0.205369
	551.071	127		26.7557	27.0044	148.107	102.812	0.166295			551.432	127		23.9097	24.0199	131.739	150.003	0.17805			553.969	127		23.2937	23.3527	128.079	135.674	0.161623			551.278	127		26.1691	25.9693	142.43	160.742	0.207065			553.265	127		23.2442	23.1239	126.824	184.688	0.205415
	551.072	128		26.8749	26.8902	147.481	103.563	0.166035			551.433	128		24.1736	23.928	131.234	152.517	0.17937			553.961	128		23.2319	23.3672	128.158	135.514	0.161565			551.279	128		25.9885	26.1725	143.544	159.354	0.207209			553.259	128		23.3469	23.1902	127.188	183.456	0.204704
	551.074	129		26.9173	27.0215	148.2	102.444	0.166169			551.431	129		23.9659	24.1322	132.354	150.895	0.179677			553.965	129		22.9368	23.1296	126.855	137.766	0.161423			551.286	129		25.9626	25.8857	141.971	162.227	0.20782			553.26	129		23.1818	23.3249	127.927	182.421	0.204727
	551.062	130		26.866	26.8963	147.514	102.157	0.165232			551.42	130		24.1332	24.022	131.75	150.873	0.178759			553.968	130		23.143	23.0444	126.388	139.795	0.162357			551.289	130		26.1529	25.9913	142.551	160.806	0.207302			553.266	130		23.4031	23.3338	127.975	183.347	0.205854
	551.06	131		26.8891	26.8541	147.283	102.718	0.165327			551.418	131		23.8573	24.0449	131.875	151.388	0.179325			553.961	131		23.0614	22.9628	125.941	139.564	0.161641			551.28	131		26.0183	26.2141	143.772	159.608	0.207773			553.265	131		23.1599	23.2532	127.533	183.52	0.205221
	551.072	132		26.9222	27.0647	148.437	101.906	0.166161			551.421	132		24.0353	23.6663	129.799	154.592	0.179217			553.966	132		23.2749	23.1257	126.834	138.075	0.161656			551.285	132		26.1121	25.9761	142.467	161.208	0.20755			553.264	132		23.0211	23.1737	127.097	184.54	0.205584
	551.06	133		27.0633	26.8759	147.402	103.221	0.165745			551.427	133		23.9182	24.2728	133.125	149.021	0.179164			553.957	133		23.3407	23.1091	126.743	139.149	0.162397			551.281	133		25.8184	25.9683	142.424	161.626	0.207871			553.257	133		23.1648	23.1575	127.008	185.016	0.206114
	551.056	134		27.0163	26.8802	147.426	103.451	0.165956			551.419	134		23.8886	24.1145	132.257	150.262	0.179			553.956	134		23.326	23.416	128.426	136.814	0.162908			551.283	134		25.8996	26.0073	142.638	161.086	0.207694			553.269	134		23.1253	23.2111	127.302	183.856	0.205288
	551.06	135		26.9252	26.9964	148.063	102.783	0.166207			551.427	135		24.0395	23.757	130.296	153.756	0.179238			553.951	135		23.0684	23.3094	127.842	138.589	0.163375			551.285	135		25.9025	25.9539	142.346	161.56	0.207712			553.263	135		23.3437	23.2217	127.361	184.044	0.205563
	551.069	136		27.0906	26.9912	148.034	102.534	0.16607			551.424	136		23.9535	24.0262	131.773	150.656	0.178685			553.964	136		23.1593	23.2576	127.557	138.743	0.163144			551.277	136		26.2443	26.042	142.829	160.535	0.207476			553.258	136		23.1959	23.2305	127.409	184.098	0.20571
	551.068	137		26.9935	26.9835	147.992	101.766	0.165473			551.416	137		23.9708	24.2792	133.161	145.933	0.176768			553.963	137		23.1857	23.177	127.115	139.34	0.163038			551.284	137		26.0606	25.9368	142.251	160.942	0.206876			553.256	137		23.2545	23.2162	127.33	184.29	0.205815
	551.073	138		26.8935	26.9557	147.84	103.702	0.166573			551.415	138		24.0455	24.1378	132.385	145.427	0.175275			553.967	138		23.1677	23.2873	127.72	139.205	0.163681			551.273	138		25.9573	26.3005	144.247	158.727	0.207669			553.266	138		23.2651	23.2544	127.54	183.348	0.205074
	551.075	139		26.9761	27.0595	148.409	100.957	0.165513			551.408	139		23.9628	23.92	131.19	146.369	0.174426			553.957	139		23.3114	23.0365	126.345	141.777	0.163789			551.271	139		26.1291	26.0427	142.832	160.678	0.207638			553.256	139		23.0802	23.179	127.126	184.345	0.205522
	551.07	140		27.0137	26.9486	147.801	103.599	0.166506			551.407	140		24.1426	24.0176	131.726	150.408	0.1784			553.961	140		23.103	23.4092	128.389	138.661	0.164184			551.264	140		26.044	26.2502	143.971	159.138	0.207719			553.262	140		23.2866	23.2818	127.69	183.239	0.205201
	551.072	141		26.9122	26.9081	147.579	103.21	0.165978			551.415	141		23.9912	24.1167	132.269	150.54	0.179206			553.961	141		23.2052	23.4403	128.559	137.442	0.163526			551.263	141		26.0154	26.0086	142.645	161.24	0.207923			553.261	141		23.1154	23.2293	127.402	183.958	0.205529
	551.081	142		26.8714	26.8878	147.467	103.846	0.166259			551.422	142		24.1355	23.7566	130.294	153.099	0.178734			553.965	142		23.1547	23.1854	127.161	139.805	0.163392			551.279	142		25.9827	26.2141	143.772	160.312	0.208625			553.259	142		23.2091	23.1248	126.829	184.489	0.205322
	551.079	143		26.9996	26.9959	148.06	103.227	0.166591			551.421	143		24.1929	24.0854	132.098	149.64	0.178315			553.964	143		23.2115	23.1904	127.189	141.154	0.16447			551.264	143		26.0391	26.0428	142.833	161.346	0.208292			553.247	143		23.2037	23.3016	127.799	183.939	0.206151
	551.074	144		26.9346	27.0749	148.494	102.698	0.166741			551.413	144		24.0079	24.1242	132.31	146.89	0.17636			553.964	144		23.1285	23.2809	127.685	139.961	0.164242			551.27	144		26.0065	26.0223	142.72	161.274	0.208105			553.248	144		23.141	23.1612	127.029	184.286	0.205281
	551.063	145		26.992	27.0997	148.63	101.269	0.165969			551.423	145		23.8594	24.041	131.854	148.633	0.177083			553.957	145		23.0338	23.1895	127.184	142.555	0.165466			551.259	145		26.1753	26.0218	142.718	161.085	0.207927			553.258	145		23.1726	23.2583	127.561	184.075	0.205935
	551.072	146		27.1731	27.0659	148.444	102.183	0.166388			551.424	146		23.9128	23.8192	130.638	150.177	0.176681			553.963	146		23.2411	23.1498	126.966	142.414	0.165078			551.261	146		26.0821	26.1427	143.381	160.926	0.208763			553.25	146		23.2443	23.0375	126.35	186.912	0.207279
	551.069	147		27.1274	27.1094	148.683	102.492	0.166889			551.411	147		23.9459	24.1268	132.325	147.942	0.177202			553.963	147		23.2217	23.3256	127.93	142.111	0.166196			551.259	147		26.1264	26.0637	142.947	161.227	0.208422			553.256	147		23.4539	23.1622	127.034	185.408	0.20666
	551.073	148		26.8522	26.999	148.077	103.616	0.166667			551.424	148		24.1303	24.0197	131.737	149.286	0.177521			553.961	148		23.4784	23.301	127.795	141.214	0.165335			551.255	148		25.932	25.8906	141.998	159.792	0.205509			553.259	148		23.3232	23.1647	127.048	184.841	0.20597
	551.078	149		26.77	26.6858	146.36	106.542	0.166777			551.421	149		24.3416	24.0104	131.686	149.99	0.178051			553.965	149		23.245	23.1512	126.974	143.353	0.165787			551.264	149		25.9186	26.0939	143.113	157.116	0.20427			553.25	149		23.3672	23.5123	128.954	181.629	0.205562
	551.076	150		27.1439	26.9445	147.778	105.092	0.167494			551.411	150		24.083	24.0316	131.802	150.047	0.178149			553.965	150		23.3659	23.1515	126.975	143.251	0.165765			551.252	150		25.996	25.866	141.863	158.161	0.203584			553.245	150		23.0959	23.1716	127.085	184.86	0.206014
	551.079	151		27.4085	27.1278	148.784	102.773	0.167153			551.422	151		23.7566	24.1943	132.695	148.401	0.178076			553.965	151		23.3781	23.182	127.143	142.409	0.165357			551.252	151		26.1514	25.9473	142.309	158.622	0.204744			553.249	151		23.1242	23.206	127.275	184.969	0.206451
	551.082	152		27.0429	27.3562	150.036	101.392	0.167683			551.417	152		24.0362	24.0185	131.731	149.617	0.177751			553.95	152		23.3197	23.65	129.71	138.608	0.166019			551.256	152		26.0601	26.2987	144.236	159.329	0.208319			553.251	152		23.2513	23.0346	126.335	186.386	0.206641
	551.071	153		27.0615	27.2385	149.391	102.056	0.167334			551.424	153		24.0863	23.9987	131.622	150.406	0.178263			553.95	153		23.2476	23.7121	130.05	137.653	0.165682			551.253	153		26.1045	26.1142	143.224	161.163	0.208702			553.247	153		23.1302	23.1798	127.131	184.493	0.205708
	551.069	154		27.1541	27.1001	148.632	104.644	0.168198			551.433	154		24.1466	24.1169	132.27	149.055	0.178015			553.956	154		23.2095	23.3968	128.321	141.744	0.166397			551.251	154		26.1063	25.8699	141.885	161.768	0.207272			553.25	154		23.0891	23.3471	128.048	182.61	0.205112
	551.077	155		26.9745	27.124	148.763	104.774	0.168373			551.425	155		24.1644	24.0729	132.029	149.892	0.178439			553.945	155		23.2528	23.1505	126.97	144.489	0.166737			551.258	155		25.9547	26.0019	142.609	160.378	0.207005			553.258	155		23.4615	23.2978	127.778	184.295	0.206599
	551.074	156		27.2077	26.782	146.887	106.703	0.167547			551.426	156		24.1488	24.0692	132.009	149.489	0.178137			553.945	156		23.35	23.2901	127.736	142.798	0.166426			551.26	156		25.9303	26.3292	144.404	157.301	0.20637			553.248	156		23.2564	23.1817	127.141	185.252	0.206642
	551.07	157		27.0049	27.1286	148.788	103.248	0.167455			551.423	157		23.9506	24.1121	132.244	149.675	0.178536			553.964	157		23.3676	23.446	128.59	141.836	0.166951			551.255	157		26.0591	25.8794	141.937	161.686	0.207285			553.241	157		23.2104	23.0407	126.368	186.405	0.206625
	551.078	158		27.1563	27.1321	148.807	104.896	0.168515			551.421	158		24.1621	24.2875	133.206	147.698	0.178278			553.958	158		23.1669	23.2739	127.647	144.278	0.167471			551.248	158		26.0854	25.8915	142.003	160.907	0.206592			553.248	158		23.1804	23.1414	126.92	185.728	0.206823
	551.073	159		27.024	27.1527	148.92	107.102	0.170161			551.425	159		24.1101	23.9531	131.372	150.088	0.177744			553.957	159		23.4108	23.2114	127.304	144.889	0.16749			551.25	159		25.9794	26.2844	144.158	158.339	0.207191			553.246	159		23.1074	23.2934	127.754	184.004	0.206226
	551.081	160		27.2417	27.0004	148.085	108.971	0.170534			551.418	160		24.147	24.2141	132.803	147.905	0.177872			553.956	160		23.467	23.4638	128.688	141.784	0.167067			551.251	160		26.0882	26.088	143.081	159.094	0.206412			553.257	160		23.2333	23.359	128.114	183.657	0.206425
	551.069	161		27.1974	27.3668	150.094	105.218	0.170271			551.407	161		24.0703	24.1686	132.554	148.128	0.177729			553.959	161		23.247	23.445	128.585	143.182	0.167893			551.248	161		26.2586	26.1119	143.212	159.491	0.207096			553.25	161		23.2284	23.2455	127.491	185.446	0.207489
	551.067	162		27.31	27.2174	149.275	106.831	0.170481			551.416	162		23.9453	24.1436	132.417	148.824	0.178077			553.962	162		23.2237	23.1399	126.912	146.418	0.168127			551.251	162		26.1229	26.1428	143.381	158.674	0.206392			553.249	162		23.2093	23.4672	128.707	183.294	0.207047
	551.066	163		27.2393	27.2902	149.674	106.786	0.170907			551.419	163		24.2775	24.1101	132.233	149.787	0.17871			553.958	163		23.3423	23.1937	127.207	146.15	0.168311			551.254	163		26.3081	26.0558	142.904	160.251	0.207299			553.249	163		23.3097	23.1487	126.96	185.469	0.20669
	551.084	164		26.9298	27.0898	148.575	107.409	0.169936			551.414	164		23.8764	24.0555	131.933	149.706	0.178181			553.957	164		23.4394	23.4513	128.62	143.141	0.168004			551.278	164		26.1056	26.089	143.086	160.745	0.208115			553.256	164		23.1211	23.2859	127.713	184.323	0.206571
	551.078	165		27.0317	27.1171	148.725	107.755	0.170418			551.419	165		24.0492	23.9803	131.521	150.232	0.178042			553.962	165		23.3871	23.5187	128.99	141.961	0.167544			551.303	165		25.978	26.127	143.295	159.278	0.20689			553.244	165		23.3236	23.1149	126.775	186.203	0.207161
	551.067	166		27.3267	27.4201	150.387	105.242	0.170694			551.416	166		24.2374	23.9846	131.545	150.486	0.178318			553.971	166		23.3004	23.3933	128.302	144.168	0.168259			551.319	166		25.9418	26.065	142.955	160.08	0.207235			553.248	166		23.2496	23.2908	127.739	185.155	0.207618
	551.082	167		27.0506	27.3445	149.972	104.795	0.169886			551.417	167		24.1822	24.0591	131.953	149.585	0.178064			553.969	167		23.4101	23.1386	126.905	148.05	0.169361			551.352	167		26.1107	25.9558	142.356	161.492	0.207847			553.243	167		23.21	23.2742	127.649	184.613	0.20679
	551.074	168		27.1151	26.9668	147.901	110.155	0.171137			551.404	168		24.1702	24.1215	132.295	149.248	0.178366			553.954	168		23.4029	23.2121	127.308	148.247	0.170096			551.371	168		26.083	26.1167	143.238	160.542	0.208141			553.246	168		23.2118	23.2243	127.375	184.984	0.206753
	551.072	169		27.0482	27.1521	148.917	109.158	0.171571			551.41	169		24.0844	24.3607	133.607	147.734	0.178887			553.958	169		23.2638	23.382	128.24	147.355	0.170728			551.388	169		26.0966	26.2919	144.199	158.018	0.206907			553.239	169		23.1836	23.1466	126.948	185.682	0.20686
	551.076	170		27.2872	27.3234	149.856	111.142	0.174173			551.414	170		24.1489	24.1396	132.395	150.927	0.179804			553.955	170		23.3039	23.5892	129.376	146.06	0.171238			551.401	170		26.1638	25.885	141.968	161.579	0.207326			553.246	170		23.218	23.3068	127.827	184.501	0.206949
	551.079	171		27.4015	27.2333	149.362	109.927	0.172836			551.414	171		24.1439	24.1181	132.277	151.041	0.179797			553.954	171		23.4446	23.6601	129.765	145.378	0.171328			551.423	171		26.1432	26.1091	143.197	161.064	0.208616			553.246	171		23.2397	23.4082	128.383	184.76	0.208177
	551.081	172		27.003	27.2732	149.581	108.539	0.171977			551.422	172		23.7882	24.05	131.903	151.086	0.179161			553.958	172		23.3514	23.2517	127.525	149.077	0.171107			551.439	172		26.2628	26.1539	143.442	160.724	0.208733			553.244	172		23.2598	23.3187	127.893	184.826	0.207371
	551.083	173		27.1018	27.0845	148.546	108.736	0.170913			551.417	173		24.1539	23.9842	131.542	151.728	0.179233			553.975	173		23.4585	23.3392	128.005	147.343	0.170389			551.451	173		26.0074	26.2954	144.219	158.686	0.207695			553.245	173		23.3007	23.3504	128.066	184.558	0.207487
	551.078	174		27.1229	27.1639	148.982	108.37	0.171132			551.413	174		24.2419	24.0051	131.657	150.366	0.178412			553.969	174		23.2968	23.4352	128.531	147.469	0.171191			551.458	174		26.1331	25.926	142.193	162.426	0.208584			553.237	174		23.227	23.4464	128.593	183.575	0.207183
	551.068	175		27.077	27.1795	149.067	108.081	0.171152			551.417	175		24.1542	24.2129	132.797	148.533	0.178433			553.955	175		23.3645	23.4117	128.403	149.004	0.172261			551.469	175		26.0883	26.1108	143.206	161.062	0.208686			553.24	175		23.3953	23.0883	126.629	187.035	0.207956
	551.078	176		27.2301	27.3995	150.274	108.97	0.17325			551.408	176		24.0689	24.125	132.315	149.361	0.178374			553.963	176		23.3437	23.2558	127.548	151.87	0.173369			551.483	176		26.1519	26.1558	143.452	161.18	0.209131			553.242	176		23.1935	23.1632	127.04	186.569	0.208088
	551.074	177		27.2998	27.503	150.842	107.572	0.172949			551.412	177		23.9902	24.1432	132.414	149.882	0.179066			553.962	177		23.4108	23.4526	128.627	149.53	0.173028			551.489	177		26.1799	26.1362	143.345	160.626	0.208507			553.246	177		23.4563	23.2184	127.342	185.965	0.207999
	551.073	178		27.1075	27.3001	149.729	109.645	0.172965			551.407	178		23.9176	24.1109	132.237	149.659	0.178568			553.966	178		23.5397	23.3618	128.129	150.017	0.172666			551.498	178		26.2048	26.5819	145.79	157.974	0.209453			553.245	178		23.3023	23.3514	128.072	184.805	0.207791
	551.077	179		27.4184	26.9951	148.056	113.441	0.173697			551.409	179		24.1962	24.2122	132.793	147.673	0.177824			553.961	179		23.3503	23.4642	128.69	149.423	0.173056			551.507	179		25.9082	26.1942	143.663	162.867	0.211257			553.248	179		23.244	23.334	127.976	185.092	0.207873
	551.077	180		27.2818	27.3265	149.874	110.042	0.17344			551.411	180		24.2372	24.1818	132.626	148.661	0.178335			553.962	180		23.5507	23.406	128.371	150.448	0.173473			551.514	180		26.2036	25.7709	141.342	164.486	0.209586			553.243	180		23.1887	23.2597	127.569	185.704	0.207986
	551.076	181		27.3332	27.3154	149.813	110.326	0.173559			551.419	181		24.1933	24.3079	133.318	146.828	0.177672			553.961	181		23.3995	23.413	128.41	150.615	0.173558			551.51	181		26.1587	25.9756	142.464	161.844	0.208474			553.242	181		23.3249	23.2323	127.419	185.713	0.207748
	551.075	182		27.1993	27.2805	149.621	108.495	0.172174			551.417	182		23.9979	23.987	131.558	150.478	0.178323			553.962	182		23.3598	23.394	128.305	149.634	0.172627			551.525	182		26.0866	26.2645	144.049	159.477	0.208274			553.242	182		23.0786	23.2969	127.773	185.356	0.207797
	551.079	183		27.2469	27.2788	149.612	110.402	0.173367			551.413	183		24.167	23.9411	131.306	150.959	0.178359			553.952	183		23.3132	23.3725	128.187	151.226	0.173793			551.518	183		26.1209	26.1329	143.327	160.71	0.208533			553.24	183		23.268	23.2245	127.376	186.813	0.208882
	551.083	184		27.1503	27.155	148.933	111.895	0.173621			551.411	184		24.0611	24.0289	131.788	151.217	0.179311			553.956	184		23.312	23.4345	128.527	151.294	0.174349			551.524	184		26.074	26.1766	143.567	159.075	0.207229			553.234	184		23.3625	23.247	127.499	186.995	0.209413
	551.081	185		27.2025	27.3102	149.784	110.522	0.173724			551.414	185		24.0031	24.313	133.346	147.095	0.178055			553.966	185		23.4974	23.4749	128.749	151.349	0.174613			551.538	185		26.2234	26.1993	143.691	161.161	0.209592			553.246	185		23.3631	23.2074	127.282	186.841	0.20882
	551.072	186		27.252	27.3966	150.258	108.208	0.172684			551.413	186		23.9909	24.2956	133.25	147.742	0.178471			553.958	186		23.4392	23.3339	127.976	151.184	0.173449			551.531	186		26.3013	26.4051	144.82	159.918	0.210153			553.244	186		23.3764	23.3733	128.192	185.962	0.20928
	551.077	187		27.3991	27.2567	149.49	110.328	0.173157			551.405	187		24.3519	24.0657	131.989	149.223	0.177967			553.959	187		23.1856	23.3879	128.272	150.557	0.17336			551.536	187		26.0298	26.2317	143.869	162.089	0.210861			553.249	187		23.3296	23.2546	127.541	187.433	0.209999
	551.076	188		27.4143	27.1133	148.704	112.252	0.173644			551.418	188		24.1371	23.9899	131.574	150.632	0.178554			553.954	188		23.497	23.6056	129.466	148.626	0.17351			551.547	188		26.3186	26.148	143.41	162.014	0.210101			553.242	188		23.1551	23.3092	127.84	185.947	0.208741
	551.083	189		27.1777	27.5152	150.909	107.462	0.172962			551.405	189		24.2394	23.9284	131.237	151.849	0.179065			553.956	189		23.5219	23.4946	128.857	150.598	0.174334			551.543	189		26.1041	26.0656	142.958	162.814	0.210248			553.247	189		23.2107	23.3428	128.025	186.922	0.210128
	551.08	190		27.3571	27.3795	150.164	108.561	0.172856			551.412	190		24.2881	23.9557	131.386	152.475	0.179821			553.948	190		23.6543	23.5488	129.154	149.562	0.173791			551.555	190		26.119	25.9278	142.202	162.815	0.209063			553.256	190		23.4564	23.0829	126.599	188.295	0.209399
	551.08	191		27.2724	27.4636	150.625	109.385	0.173956			551.41	191		24.0849	24.292	133.231	148.39	0.178899			553.955	191		23.4648	23.4539	128.634	150.902	0.174225			551.564	191		26.1814	26.1824	143.599	161.052	0.209405			553.254	191		23.1488	23.2507	127.52	187.978	0.210481
	551.079	192		27.2954	27.2694	149.56	110.56	0.173499			551.407	192		24.016	24.2759	133.142	149.2	0.17943			553.954	192		23.3449	23.6552	129.738	149.903	0.174889			551.563	192		26.105	26.3812	144.689	160.474	0.21037			553.24	192		23.3086	23.3276	127.941	187.165	0.21034
	551.079	193		27.1237	27.1799	149.069	110.62	0.172974			551.394	193		24.0318	24.1335	132.361	150.229	0.179316			553.948	193		23.3932	23.4875	128.818	151.637	0.175061			551.565	193		25.8	26.0512	142.879	162.467	0.209627			553.25	193		23.2073	23.196	127.22	189.571	0.212041
	551.087	194		27.5564	27.2433	149.417	111.67	0.174022			551.396	194		24.0349	24.0261	131.773	150.966	0.179061			553.955	194		23.369	23.3863	128.263	151.818	0.1744			551.564	194		26.3189	26.1558	143.453	162.328	0.21046			553.246	194		23.3023	23.305	127.817	188.957	0.21221
	551.086	195		27.3733	27.3552	150.031	110.686	0.174131			551.39	195		24.1749	24.0289	131.787	150.362	0.178617			553.961	195		23.3898	23.3477	128.051	152.197	0.174469			551.577	195		26.2878	26.0816	143.046	162.552	0.210058			553.241	195		23.0313	23.3751	128.202	188.575	0.21242
	551.085	196		27.3385	27.5817	151.273	108.433	0.174095			551.392	196		23.9755	24.1136	132.252	150.051	0.178967			553.959	196		23.4125	23.3637	128.139	151.38	0.173921			551.583	196		26.2459	26.2086	143.743	161.943	0.210547			553.252	196		23.3221	23.2925	127.749	189.105	0.212341
	551.087	197		27.2115	27.4946	150.795	108.843	0.173759			551.401	197		24.0043	24.1434	132.416	150.123	0.179284			553.952	197		23.5738	23.7158	130.07	149.805	0.175379			551.584	197		25.9904	26.2689	144.073	160.602	0.209588			553.245	197		23.3708	23.3376	127.996	188.337	0.211904
	551.089	198		27.4746	27.6657	151.734	107.611	0.174117			551.393	198		24.1847	24.0141	131.706	150.942	0.178977			553.958	198		23.5935	23.7776	130.409	151.047	0.176868			551.598	198		26.1591	26.24	143.915	160.389	0.209151			553.245	198		23.2663	23.3964	128.318	187.507	0.211476
	551.09	199		27.2647	27.4611	150.611	109.317	0.173896			551.397	199		24.1754	24.2509	133.005	149.229	0.179356			553.957	199		23.409	23.3767	128.211	155.772	0.177599			551.595	199		26.2333	26.1337	143.331	161.344	0.209331			553.25	199		23.34	23.247	127.499	188.619	0.211409
	551.093	200		27.4425	27.358	150.046	110.561	0.174092			551.396	200		24.1075	24.249	132.995	148.963	0.179073			553.955	200		23.5586	23.3164	127.88	155.633	0.177174			551.595	200		26.3715	26.448	145.055	159.127	0.209555			553.244	200		23.2539	23.2631	127.587	188.435	0.211244
	551.095	201		27.3743	27.3049	149.755	111.478	0.174429			551.401	201		23.9838	24.2528	133.016	148.007	0.178358			553.959	201		23.4682	23.6055	129.466	152.598	0.176775			551.596	201		26.3333	26.3715	144.636	159.007	0.208921			553.248	201		23.3142	23.2822	127.692	188.627	0.211758
	551.093	202		27.3829	27.258	149.498	112.553	0.174871			551.412	202		24.1335	24.118	132.276	150.102	0.179025			553.954	202		23.5779	23.7346	130.174	151.515	0.176916			551.6	202		26.0693	26.2854	144.163	159.926	0.209055			553.251	202		23.1359	23.3168	127.882	188.68	0.212014
	551.095	203		27.2852	27.4837	150.736	110.857	0.175188			551.425	203		24.1603	24.0487	131.896	151.328	0.179542			553.957	203		23.299	23.5652	129.244	153.381	0.177112			551.605	203		26.1281	26.2366	143.896	160.299	0.20901			553.249	203		23.4872	23.1399	126.912	189.965	0.211996
	551.091	204		27.4364	27.5249	150.962	109.894	0.174808			551.418	204		24.1452	24.0884	132.114	149.76	0.178622			553.958	204		23.5209	23.5291	129.047	154.76	0.178105			551.602	204		26.3437	26.0649	142.954	161.984	0.209519			553.241	204		23.1178	23.225	127.378	188.783	0.211337
	551.085	205		27.6404	27.608	151.417	109.562	0.175113			551.427	205		24.1719	24.4067	133.86	148.271	0.179772			553.958	205		23.5795	23.3906	128.287	155.135	0.177269			551.61	205		26.2079	26.1143	143.225	161.334	0.209164			553.253	205		23.0328	23.307	127.828	187.617	0.21075
	551.09	206		27.5089	27.6291	151.533	108.459	0.174407			551.426	206		24.2355	24.2672	133.094	148.378	0.178779			553.967	206		23.6353	23.4105	128.396	155.456	0.17774			551.605	206		26.2569	26.1719	143.541	159.521	0.207713			553.244	206		23.1727	23.2823	127.693	188.493	0.211586
	551.089	207		27.5063	27.5483	151.09	110.375	0.175305			551.423	207		24.2744	24.1326	132.356	150.248	0.179322			553.962	207		23.6794	23.5029	128.903	154.869	0.178015			551.616	207		26.3575	26.2669	144.062	157.657	0.206668			553.25	207		23.3884	23.1971	127.226	189.399	0.211807
	551.093	208		27.2843	27.4155	150.361	112.43	0.175757			551.419	208		24.2098	24.3221	133.396	148.663	0.17948			553.96	208		23.4822	23.6158	129.522	152.921	0.17718			551.614	208		26.353	26.1504	143.423	161.153	0.209296			553.255	208		23.3812	23.3282	127.945	188.041	0.2115
	551.09	209		27.4724	27.3348	149.919	113.185	0.175801			551.433	209		24.1207	24.2135	132.8	149.907	0.179711			553.967	209		23.348	23.7264	130.128	152.477	0.177638			551.604	209		26.3119	26.2883	144.179	160.615	0.209893			553.244	209		23.2147	23.379	128.223	187.368	0.211145
	551.089	210		27.3677	27.468	150.65	111.83	0.175799			551.43	210		24.1906	24.1398	132.396	150.498	0.179637			553.967	210		23.4504	23.5409	129.111	154.304	0.177766			551.61	210		26.2385	26.3606	144.576	160.268	0.210154			553.255	210		23.1145	23.2777	127.668	188.256	0.211148
	551.089	211		27.236	27.4993	150.821	109.836	0.174559			551.432	211		24.1269	24.2078	132.769	150	0.179729			553.965	211		23.6598	23.4241	128.47	155.519	0.177885			551.618	211		26.0128	26.2578	144.012	160.994	0.209932			553.253	211		23.3139	22.9352	125.789	191.519	0.211925
	551.083	212		27.6803	27.4239	150.408	112.477	0.175982			551.433	212		24.3424	24.3592	133.599	148.774	0.179873			553.956	212		23.7245	23.6459	129.687	153.538	0.178054			551.617	212		26.155	26.1604	143.478	161.831	0.210146			553.247	212		23.5261	23.2323	127.419	189.654	0.212526
	551.088	213		27.3804	27.5285	150.981	111.617	0.175978			551.425	213		23.9678	24.1352	132.371	150.696	0.179798			553.956	213		23.4649	23.7109	130.044	152.266	0.177393			551.616	213		26.3915	26.3306	144.412	159.102	0.208667			553.261	213		23.4391	23.4783	128.768	187.61	0.212242
	551.095	214		27.5908	27.3674	150.098	113.039	0.175897			551.426	214		24.272	24.0794	132.064	152.358	0.180729			553.959	214		23.613	23.5862	129.359	154.257	0.178089			551.611	214		26.3867	26.2448	143.941	160.049	0.208971			553.254	214		23.1537	23.1387	126.905	189.838	0.211849
	551.094	215		27.3809	27.4688	150.654	111.727	0.17569			551.416	215		24.1129	24.2266	132.872	151.003	0.180664			553.955	215		23.432	23.4948	128.858	155.029	0.17805			551.611	215		26.3774	26.29	144.189	159.459	0.208636			553.253	215		22.9467	23.3283	127.945	188.412	0.211876
	551.087	216		27.4506	27.3749	150.139	114.008	0.176736			551.428	216		24.1588	23.9951	131.602	154.719	0.182036			553.955	216		23.9334	23.6414	129.663	155.166	0.179351			551.625	216		26.2657	26.1885	143.632	159.828	0.208275			553.253	216		23.2095	23.3567	128.101	188.048	0.211699
	551.09	217		27.5011	27.5029	150.841	112.355	0.176385			551.414	217		24.3349	23.9568	131.392	155.693	0.182702			553.961	217		23.6929	23.6219	129.555	154.463	0.178545			551.612	217		26.2258	26.4641	145.143	158.034	0.208582			553.254	217		23.1835	23.4333	128.521	187.881	0.2123
	551.095	218		27.4566	27.7663	152.285	109.495	0.176098			551.422	218		24.37	24.2528	133.016	152.024	0.181859			553.96	218		23.6421	23.6684	129.81	154.473	0.178945			551.619	218		26.3118	26.2703	144.081	159.545	0.208647			553.259	218		23.2953	23.1177	126.79	190.054	0.211922
	551.092	219		27.684	27.7856	152.391	109.849	0.176517			551.42	219		24.0717	24.4568	134.134	150.585	0.18207			553.96	219		23.3321	23.6102	129.491	154.967	0.178918			551.622	219		26.165	26.2757	144.111	159.961	0.208926			553.254	219		23.3389	23.2658	127.603	189.548	0.212594
	551.099	220		27.443	27.4645	150.63	114.314	0.177633			551.42	220		24.0713	24.2633	133.073	151.892	0.181728			553.971	220		23.44	23.6648	129.791	154.269	0.178673			551.62	220		26.2161	26.0389	142.812	162.23	0.209536			553.258	220		23.3311	23.2078	127.284	190.334	0.21317
	551.098	221		27.2651	27.3285	149.884	117.825	0.179208			551.418	221		24.1983	24.1528	132.467	153.156	0.181988			553.97	221		23.5647	23.6097	129.489	157.704	0.181312			551.622	221		26.4231	26.316	144.331	159.492	0.208879			553.257	221		23.3839	23.4591	128.663	188.241	0.212914
	551.104	222		27.5715	27.3068	149.765	118.815	0.179856			551.42	222		24.2508	24.3011	133.281	151.381	0.181575			553.97	222		23.5467	23.5605	129.219	159.707	0.182629			551.628	222		26.2408	26.4426	145.026	158.856	0.209341			553.255	222		23.1778	23.3352	127.983	188.984	0.21253
	551.098	223		27.4747	27.5094	150.877	117.042	0.179833			551.419	223		24.1023	24.276	133.143	151.276	0.181368			553.968	223		23.6517	23.5628	129.231	162.165	0.18491			551.626	223		26.3002	26.3216	144.362	159.963	0.209561			553.263	223		23.2003	23.3994	128.335	188.684	0.212869
	551.098	224		27.5178	27.5077	150.867	116.767	0.179709			551.425	224		24.0002	24.3969	133.806	150.381	0.18153			553.972	224		23.5247	23.5869	129.363	158.833	0.18202			551.626	224		26.2933	26.0688	142.975	162.291	0.209783			553.253	224		23.2712	23.3097	127.843	190.838	0.214636
	551.098	225		27.5263	27.2808	149.623	118.398	0.179268			551.418	225		24.2734	24.3057	133.306	150.661	0.181155			553.971	225		23.8103	23.7293	130.145	157.255	0.181881			551.625	225		26.2504	26.142	143.377	161.16	0.209259			553.26	225		23.2833	23.321	127.905	192.644	0.217016
	551.103	226		27.7448	27.6485	151.639	114.183	0.178757			551.426	226		24.3066	24.2951	133.248	151.239	0.181488			553.974	226		23.6033	23.7314	130.156	155.795	0.180654			551.631	226		26.3687	26.2066	143.732	160.806	0.20937			553.254	226		23.2526	23.288	127.724	193.185	0.217482
	551.098	227		27.658	27.6382	151.583	114.792	0.17895			551.419	227		24.3103	24.2223	132.848	152.242	0.18172			553.984	227		23.6209	23.3841	128.251	161.279	0.182766			551.629	227		26.2268	26.3108	144.303	160.109	0.20942			553.255	227		23.1571	23.2568	127.553	192.986	0.216797
	551.101	228		27.3756	27.3003	149.73	120.617	0.181127			551.42	228		24.2903	23.9741	131.487	155.147	0.182439			553.972	228		23.6618	23.6791	129.869	158.696	0.182793			551.626	228		26.4099	26.299	144.238	160.801	0.210145			553.263	228		23.152	23.2695	127.623	190.502	0.213769
	551.093	229		27.3746	27.5473	151.085	120.367	0.182647			551.417	229		24.2081	24.3855	133.744	150.35	0.181474			553.971	229		23.4547	23.6299	129.599	160.008	0.183535			551.623	229		26.3538	26.3545	144.542	160.075	0.209776			553.263	229		23.2302	23.1645	127.047	190.749	0.213246
	551.09	230		27.4634	27.7223	152.044	115.757	0.18036			551.423	230		24.2408	24.2302	132.892	152.297	0.18188			553.974	230		23.6254	23.456	128.645	161.257	0.183227			551.632	230		26.0773	26.3385	144.454	160.712	0.21043			553.258	230		23.4308	23.3867	128.266	190.737	0.215373
	551.088	231		27.5319	27.623	151.5	115.478	0.17952			551.425	231		24.4052	24.2879	133.208	151.914	0.181957			553.974	231		23.7201	23.3968	128.321	162.392	0.183819			551.635	231		26.2821	26.3251	144.381	160.302	0.209742			553.252	231		23.2646	23.2819	127.691	191.884	0.215922
	551.094	232		27.5655	27.8875	152.95	113.741	0.180077			551.422	232		24.1007	24.2565	133.036	152.163	0.181899			553.968	232		23.7494	23.6266	129.581	160.28	0.183702			551.64	232		26.2163	26.1239	143.278	161.885	0.209826			553.259	232		23.3016	23.2739	127.647	191.338	0.21484
	551.097	233		27.5036	27.9164	153.109	113.349	0.179903			551.42	233		24.1901	24.1694	132.558	153.613	0.182575			553.975	233		23.4437	23.6516	129.718	160.378	0.184079			551.627	233		26.364	26.3391	144.458	160.666	0.21047			553.261	233		23.2523	23.207	127.28	192.256	0.215507
	551.105	234		27.6257	27.3008	149.733	119.103	0.179995			551.421	234		24.168	24.2804	133.167	152.509	0.182475			553.968	234		23.4998	23.8012	130.539	158.933	0.183934			551.624	234		26.4244	26.4779	145.219	159.863	0.21063			553.265	234		23.2835	23.4467	128.595	190.949	0.2161
	551.106	235		27.5613	27.5465	151.08	116.638	0.179926			551.424	235		24.3469	24.4023	133.836	151.064	0.182232			553.978	235		23.8677	23.5557	129.192	160.889	0.183806			551.63	235		26.3753	26.4573	145.106	159.753	0.210391			553.268	235		23.3601	23.3789	128.223	191.496	0.216279
	551.098	236		27.6144	27.638	151.582	117.95	0.181561			551.417	236		24.4288	24.2888	133.213	151.429	0.181648			553.967	236		23.3927	23.7497	130.256	159.902	0.184364			551.631	236		26.2941	26.3686	144.62	160.22	0.210151			553.266	236		23.3671	23.307	127.828	191.821	0.216071
	551.1	237		27.6749	27.7947	152.441	118.078	0.182608			551.421	237		24.4613	24.0332	131.811	154.698	0.182418			553.968	237		23.7339	23.3183	127.89	164.049	0.184757			551.639	237		26.3123	26.3438	144.484	160.745	0.210537			553.264	237		23.2556	23.2877	127.722	192.019	0.215951
	551.102	238		27.4835	27.5206	150.938	120.123	0.182361			551.431	238		24.2064	24.1091	132.227	153.834	0.182288			553.965	238		23.8687	23.6949	129.956	161.005	0.185059			551.638	238		26.1927	26.272	144.09	161.48	0.210798			553.262	238		23.0645	23.2898	127.734	191.976	0.215983
	551.095	239		27.3007	27.5173	150.92	118.946	0.181335			551.418	239		24.2312	24.3873	133.753	150.723	0.181781			553.965	239		23.6477	23.7031	130.001	160.359	0.184418			551.643	239		26.4269	26.2879	144.177	161.692	0.211073			553.264	239		23.0966	23.2384	127.452	192.662	0.216395
	551.101	240		27.5251	27.5743	151.233	118.461	0.181495			551.422	240		24.3582	24.4273	133.973	149.242	0.180849			553.962	240		23.6393	23.6855	129.904	160.703	0.18465			551.634	240		26.0579	26.2625	144.038	161.404	0.210554			553.262	240		23.3971	23.254	127.538	192.802	0.216691
	551.101	241		27.482	27.519	150.929	118.928	0.181459			551.425	241		24.2757	24.3264	133.419	150.647	0.181244			553.977	241		23.5981	23.5689	129.265	161.748	0.184533			551.638	241		26.3618	26.4498	145.065	159.95	0.210541			553.265	241		23.3345	23.5085	128.934	190.884	0.216748
	551.102	242		27.7127	27.7438	152.162	116.77	0.181375			551.432	242		23.85	24.2916	133.228	151.111	0.181279			553.972	242		23.7488	23.4357	128.534	163.312	0.185068			551.649	242		26.3154	26.3333	144.426	161.144	0.210898			553.264	242		23.3061	23.287	127.719	193.138	0.217391
	551.106	243		27.434	27.5888	151.312	118.153	0.181389			551.43	243		23.9699	24.1372	132.382	153.018	0.181726			553.959	243		23.7868	23.8329	130.713	159.999	0.185329			551.637	243		26.4464	26.248	143.958	162.313	0.2113			553.262	243		23.3112	23.0119	126.21	195.035	0.217242
	551.097	244		27.5691	27.5818	151.274	118.702	0.181666			551.433	244		24.3672	23.8448	130.778	155.854	0.182072			553.966	244		23.6654	24.1677	132.549	157.772	0.185832			551.644	244		26.2593	26.0364	142.798	163.516	0.210833			553.266	244		23.5108	23.2731	127.643	191.532	0.215198
	551.107	245		27.5323	27.5893	151.315	118.86	0.181885			551.428	245		24.4272	24.2627	133.07	152.299	0.182154			553.975	245		23.4936	23.6727	129.834	162.039	0.18576			551.64	245		26.3337	26.2072	143.735	161.606	0.210333			553.265	245		23.2765	23.4248	128.474	191.112	0.216166
	551.092	246		27.725	27.6995	151.919	117.827	0.181797			551.433	246		24.4185	24.4265	133.968	151.67	0.182895			553.984	246		23.5996	23.3453	128.038	164.965	0.185773			551.648	246		26.3119	26.6369	146.091	158.086	0.210093			553.266	246		23.2863	23.4468	128.595	190.742	0.215902
	551.104	247		27.4012	27.7163	152.011	118.119	0.18219			551.431	247		24.2026	24.4096	133.876	151.557	0.182682			553.974	247		23.6449	23.5071	128.926	163.51	0.185747			551.655	247		26.5278	26.3649	144.6	160.837	0.210916			553.263	247		23.2692	23.361	128.124	192.093	0.216721
	551.099	248		27.6566	27.5949	151.345	118.635	0.181696			551.427	248		24.2736	24.5381	134.58	150.843	0.183			553.98	248		23.5988	23.6332	129.617	162.493	0.185899			551.645	248		26.2801	26.3405	144.466	161.495	0.211138			553.26	248		23.1829	23.4815	128.785	190.621	0.216161
	551.09	249		27.4398	27.5386	151.037	119.372	0.181843			551.421	249		24.3189	24.4274	133.973	152.201	0.183366			553.969	249		23.5952	23.851	130.812	160.414	0.18569			551.644	249		26.4498	26.3039	144.265	161.305	0.21088			553.267	249		23.1367	23.2108	127.301	192.741	0.21628
	551.093	250		27.7532	27.5199	150.934	120.859	0.182954			551.43	250		24.1544	24.2891	133.215	154.262	0.18403			553.972	250		23.6848	23.612	129.501	162.487	0.185779			551.651	250		26.4181	26.3496	144.516	161.684	0.211463			553.257	250		23.3532	23.2753	127.655	192.894	0.216964
	551.093	251		27.6575	27.639	151.587	118.985	0.182297			551.424	251		24.3219	24.2477	132.988	154.232	0.183755			553.983	251		23.5959	23.4696	128.72	163.639	0.185592			551.641	251		26.3903	26.4449	145.038	160.449	0.211168			553.265	251		23.4437	23.2223	127.364	193.222	0.217004
	551.099	252		27.7806	27.8192	152.576	117.021	0.18205			551.423	252		24.0782	24.2883	133.21	153.683	0.183512			553.976	252		23.8124	23.9376	131.287	159.565	0.185644			551.648	252		26.3772	26.6388	146.102	159.308	0.211462			553.259	252		23.3365	23.3804	128.231	192.316	0.217329
	551.099	253		27.5443	27.8054	152.5	117.679	0.182391			551.419	253		24.3519	24.2488	132.994	153.955	0.183587			553.971	253		23.6837	23.8229	130.658	162.029	0.186993			551.638	253		26.2805	26.2623	144.037	162.192	0.211406			553.263	253		23.3364	23.3707	128.178	191.619	0.216284
	551.095	254		27.3132	27.7242	152.055	119.355	0.183139			551.423	254		24.2443	24.4826	134.276	151.552	0.183243			553.973	254		23.5852	23.5008	128.891	165.492	0.187484			551.648	254		26.3007	26.1797	143.584	162.755	0.211324			553.267	254		23.3378	23.3459	128.042	192.585	0.217154
	551.095	255		27.9454	27.307	149.766	122.193	0.182531			551.434	255		24.3237	24.2488	132.994	154.474	0.183931			553.983	255		23.567	23.6625	129.778	164.429	0.187956			551.644	255		26.2625	26.1527	143.436	163.094	0.211413			553.268	255		23.2095	23.111	126.753	194.346	0.217213
	551.096	256		27.5003	27.5129	150.896	119.855	0.182132			551.425	256		24.3144	24.1907	132.675	154.446	0.183413			553.975	256		23.8865	23.688	129.918	163.015	0.186886			551.657	256		26.4218	26.2512	143.976	162.582	0.211759			553.268	256		23.2874	23.2217	127.36	193.246	0.217004
	551.112	257		27.7162	27.6686	151.75	118.037	0.181816			551.431	257		24.3758	24.2598	133.054	153.549	0.183297			553.996	257		23.6965	23.8699	130.916	162.227	0.187572			551.651	257		26.4063	26.4677	145.163	161.266	0.212036			553.263	257		23.225	23.4399	128.557	191.493	0.21677
	551.096	258		27.7221	27.715	152.004	118.344	0.182247			551.428	258		24.5193	24.5769	134.793	150.696	0.183241			553.982	258		23.622	23.8006	130.535	162.493	0.187271			551.649	258		26.4554	26.5384	145.551	160.474	0.211854			553.258	258		23.5369	23.523	129.013	191.705	0.217794
	551.099	259		27.6439	27.7119	151.987	118.72	0.182612			551.437	259		24.4129	24.3357	133.47	153.092	0.183404			553.971	259		23.7764	23.6078	129.478	165.81	0.188682			551.641	259		26.3772	26.2909	144.193	161.87	0.211289			553.257	259		23.3393	23.3279	127.943	192.648	0.217211
	551.092	260		27.7159	27.6198	151.482	118.761	0.182082			551.435	260		24.1506	24.0937	132.143	154.666	0.182919			553.978	260		23.7247	23.5966	129.417	166.2	0.189096			551.651	260		26.2977	26.3123	144.311	162.291	0.211865			553.262	260		23.2555	23.3168	127.882	191.716	0.215828
	551.097	261		27.5311	27.6384	151.584	119.279	0.18253			551.426	261		24.4879	24.5213	134.488	151.094	0.183239			553.982	261		23.6931	23.8971	131.065	163.865	0.189383			551.641	261		26.2259	26.2952	144.217	162.017	0.21151			553.266	261		23.1587	23.1441	126.935	193.182	0.216062
	551.09	262		27.3868	27.7915	152.424	118.371	0.18288			551.436	262		24.352	24.6201	135.03	149.879	0.182888			553.978	262		23.5874	23.776	130.401	164.668	0.189149			551.637	262		26.5078	26.3011	144.25	162.442	0.211973			553.259	262		23.3726	23.1203	126.804	193.686	0.216572
	551.091	263		27.7332	27.6859	151.844	119.18	0.182877			551.439	263		24.2266	24.3694	133.655	152.282	0.183024			553.985	263		23.8477	23.8081	130.577	164.36	0.188977			551.654	263		26.363	26.34	144.463	161.815	0.211684			553.261	263		23.4158	23.4571	128.651	191.972	0.217588
	551.094	264		27.7127	27.6049	151.4	119.913	0.182873			551.432	264		24.3066	24.3317	133.449	153.66	0.183957			553.984	264		23.6252	23.699	129.978	165.517	0.189265			551.65	264		26.396	26.535	145.532	160.239	0.211706			553.261	264		23.1958	23.4521	128.624	191.861	0.217383
	551.096	265		27.8087	27.6913	151.874	119.121	0.182872			551.432	265		24.3925	24.2554	133.03	154.069	0.183727			553.998	265		23.6707	23.4773	128.762	167.932	0.189741			551.645	265		26.4511	26.37	144.627	161.65	0.211811			553.257	265		23.1844	23.3205	127.902	193.034	0.217577
	551.1	266		27.8147	27.6313	151.545	119.597	0.182772			551.444	266		24.3138	24.2247	132.861	154.558	0.183903			553.994	266		23.4587	23.5935	129.4	166.494	0.189317			551.641	266		26.6352	26.3969	144.775	161.251	0.211645			553.265	266		23.1744	23.3104	127.847	192.692	0.217039
	551.102	267		27.5877	27.7838	152.382	119.052	0.183383			551.434	267		24.2583	24.3473	133.534	153.781	0.184187			553.99	267		23.5611	23.6931	129.946	165.876	0.189554			551.641	267		26.3453	26.5921	145.846	160.365	0.212221			553.257	267		23.2201	23.2151	127.325	193.579	0.217263
	551.104	268		27.736	27.6207	151.487	120.772	0.183619			551.44	268		24.308	24.2638	133.076	154.362	0.183967			553.988	268		23.681	23.5244	129.021	166.783	0.189079			551.65	268		26.2567	26.3605	144.575	162.66	0.212637			553.261	268		23.4043	23.1626	127.036	193.118	0.216302
	551.095	269		27.744	27.6511	151.654	120.542	0.183609			551.437	269		24.3455	24.228	132.879	155.967	0.185087			553.996	269		23.7835	23.6484	129.701	167.527	0.190778			551.656	269		26.4843	26.1103	143.203	164.306	0.212377			553.25	269		23.4521	23.3228	127.915	192.341	0.216836
	551.096	270		27.749	27.6127	151.443	120.537	0.183318			551.44	270		24.2193	24.1411	132.403	156.111	0.18458			553.996	270		23.7475	23.7237	130.114	166.094	0.190104			551.65	270		26.2009	26.1048	143.173	162.753	0.210669			553.267	270		23.2915	23.5913	129.387	191.054	0.217587
	551.102	271		27.6536	27.7239	152.053	121.667	0.18491			551.439	271		24.3334	24.4377	134.03	153.081	0.184268			553.997	271		23.937	23.6509	129.714	166.523	0.189949			551.647	271		26.4004	26.4668	145.158	161.103	0.211986			553.262	271		23.344	23.3906	128.287	191.968	0.216898
	551.093	272		27.4991	27.7271	152.07	120.318	0.184034			551.435	272		24.4315	24.3589	133.598	154.492	0.184921			554.001	272		23.6701	23.8625	130.875	165.451	0.19053			551.646	272		26.3877	26.3643	144.596	163.184	0.213389			553.262	272		23.4835	22.9753	126.009	194.939	0.216734
	551.093	273		27.676	27.6562	151.682	121.233	0.184246			551.434	273		24.1475	24.1243	132.311	156.765	0.185006			554.001	273		23.8387	23.7922	130.489	166.627	0.191143			551.648	273		26.2103	26.5776	145.766	161.269	0.213005			553.255	273		23.2451	23.3636	128.139	192.476	0.217256
	551.097	274		27.7624	27.4915	150.779	122.579	0.184149			551.434	274		24.2744	24.236	132.923	155.164	0.184489			554.003	274		23.644	23.8352	130.725	165.542	0.190435			551.652	274		26.3175	26.299	144.238	163.032	0.212642			553.256	274		23.2701	23.3828	128.244	191.201	0.215991
	551.089	275		27.5662	27.7332	152.104	119.549	0.183474			551.43	275		24.3376	24.3164	133.364	154.738	0.18474			554.005	275		23.781	23.5715	129.279	168.922	0.191498			551.645	275		26.2646	26.2604	144.026	162.929	0.21224			553.26	275		23.3011	23.4936	128.852	191.578	0.217311
	551.104	276		27.8333	27.73	152.086	120.897	0.184423			551.439	276		24.4139	24.3535	133.568	154.234	0.184634			554.005	276		23.6768	23.5005	128.89	168.732	0.190752			551.642	276		26.3862	26.5027	145.355	160.756	0.211938			553.262	276		23.4358	23.2709	127.63	193.696	0.217969
	551.105	277		27.7789	27.6449	151.62	121.658	0.184557			551.439	277		24.5382	24.4466	134.079	153.004	0.18433			553.988	277		23.6247	23.6361	129.633	167.978	0.191177			551.642	277		26.3739	26.4959	145.318	161.082	0.212088			553.258	277		23.32	23.2872	127.72	193.457	0.217892
	551.101	278		27.7524	27.6095	151.426	122.456	0.184838			551.431	278		24.0523	24.4723	134.22	152.856	0.184342			553.993	278		23.6617	23.7161	130.072	167.614	0.191442			551.639	278		26.4601	26.3877	144.725	162.73	0.213046			553.256	278		23.2898	23.4208	128.452	192.336	0.217629
	551.099	279		27.4461	27.807	152.509	119.702	0.184079			551.441	279		24.1835	24.4903	134.318	153.165	0.18462			553.993	279		23.5799	23.6887	129.922	167.904	0.191428			551.649	279		26.475	26.3108	144.303	162.812	0.212524			553.263	279		23.266	23.1708	127.081	193.798	0.217189
	551.099	280		27.9372	27.6862	151.846	121.228	0.184499			551.44	280		24.449	24.145	132.424	155.881	0.184521			553.994	280		23.7619	23.718	130.082	168.743	0.192586			551.64	280		26.2245	26.3696	144.625	161.995	0.212096			553.264	280		23.2789	23.3517	128.073	192.231	0.21694
	551.109	281		27.9825	27.7873	152.401	120.222	0.184319			551.438	281		24.5497	24.3632	133.621	153.466	0.184073			554.002	281		23.7471	23.811	130.593	167.107	0.191677			551.638	281		26.2357	26.2205	143.808	163.118	0.212015			553.264	281		23.2229	23.6133	129.508	189.969	0.216552
	551.107	282		27.539	27.5295	150.987	122.666	0.18446			551.435	282		24.4544	24.1988	132.719	155.416	0.184385			554.002	282		24.0166	23.7229	130.11	168.442	0.192293			551.645	282		26.2785	26.1278	143.299	164.633	0.212853			553.256	282		23.3289	23.2111	127.302	194.004	0.217703
	551.104	283		27.6135	27.7626	152.265	122.378	0.185859			551.427	283		24.1324	24.5028	134.387	153.299	0.184991			553.993	283		23.6176	23.6744	129.843	169.651	0.193104			551.641	283		26.3725	26.3739	144.649	162.709	0.212863			553.254	283		23.1843	23.132	126.868	193.685	0.216615
	551.106	284		27.8972	27.8354	152.664	123.266	0.187108			551.435	284		24.3756	24.3996	133.821	153.799	0.184676			553.992	284		23.5352	23.648	129.699	169.59	0.192767			551.632	284		26.3117	26.5828	145.795	160.551	0.212302			553.254	284		23.3995	23.1769	127.115	193.321	0.216625
	551.1	285		27.6412	27.8241	152.603	123.809	0.187454			551.433	285		24.3899	24.2832	133.182	154.973	0.184765			553.992	285		23.649	23.71	130.039	169.057	0.192736			551.633	285		26.32	26.5	145.341	160.925	0.212082			553.251	285		23.3903	23.2582	127.561	192.792	0.216834
	551.105	286		27.6566	27.5099	150.879	125.971	0.186883			551.434	286		24.233	24.1208	132.292	156.495	0.184851			553.996	286		23.7427	23.7193	130.089	169.056	0.192938			551.639	286		26.3351	26.3743	144.651	163.128	0.2133			553.26	286		23.0713	23.4474	128.598	190.969	0.216156
	551.106	287		27.6337	27.7094	151.974	123.44	0.186366			551.432	287		24.3613	24.3549	133.575	155.5	0.185724			554.01	287		23.6876	23.8004	130.534	168.356	0.192899			551.639	287		26.4478	26.4174	144.888	162.531	0.213044			553.254	287		23.1472	23.2594	127.568	193.297	0.217306
	551.09	288		27.826	27.8462	152.724	122.201	0.186307			551.437	288		24.478	24.2032	132.744	156.748	0.185736			554	288		23.5446	23.848	130.795	168.541	0.193347			551.637	288		26.3827	26.4366	144.993	162.393	0.213041			553.248	288		23.2883	23.2718	127.635	193.156	0.217295
	551.095	289		27.725	27.7952	152.444	124.091	0.187426			551.442	289		24.4124	24.4212	133.939	154.89	0.185697			553.997	289		23.8209	23.7394	130.2	170.224	0.19425			551.635	289		26.2108	26.4792	145.227	160.92	0.211916			553.255	289		23.3888	23.2744	127.649	192.235	0.216341
	551.095	290		27.8225	27.545	151.072	125.418	0.186728			551.434	290		24.3008	24.3549	133.576	156.024	0.18622			553.996	290		23.8618	23.6058	129.467	170.986	0.193983			551.636	290		26.3803	26.4221	144.913	162.011	0.212639			553.265	290		23.2104	23.4791	128.772	191.113	0.21664
	551.101	291		27.7661	27.8155	152.555	121.98	0.18596			551.44	291		24.1795	24.3177	133.372	155.58	0.185577			553.996	291		23.7378	23.7239	130.115	170.988	0.194809			551.643	291		26.4103	26.4289	144.951	162.076	0.212716			553.258	291		23.2531	23.011	126.205	194.705	0.216721
	551.11	292		27.7263	27.7549	152.223	124.113	0.187229			551.441	292		24.3609	24.4448	134.069	154.393	0.185527			554.009	292		23.8784	23.8176	130.629	171.893	0.196609			551.625	292		26.4381	26.3304	144.41	163.748	0.213669			553.257	292		23.267	23.1193	126.799	193.422	0.216292
	551.107	293		27.3983	27.8395	152.687	126.722	0.189882			551.438	293		24.6382	24.5967	134.902	152.774	0.185238			553.988	293		23.7102	23.4291	128.498	174.819	0.196286			551.636	293		26.3576	26.3411	144.469	163.127	0.213073			553.257	293		23.5046	23.3256	127.93	191.867	0.216218
	551.099	294		27.6629	27.7264	152.067	129.34	0.191208			551.438	294		24.5172	24.3628	133.619	155.337	0.185731			553.988	294		23.7193	23.5605	129.218	173.838	0.196482			551.632	294		26.3148	26.3207	144.357	161.924	0.211678			553.245	294		23.3584	23.3016	127.799	192.359	0.216653
	551.104	295		27.8194	27.8263	152.615	123.721	0.187437			551.425	295		24.3959	24.3398	133.493	155.416	0.185561			553.998	295		23.7992	23.704	130.006	173.415	0.197218			551.642	295		26.3337	26.5518	145.624	161.446	0.213027			553.249	295		23.3019	23.2493	127.512	193.315	0.217281
	551.099	296		27.7355	27.7524	152.209	122.876	0.186245			551.434	296		24.2654	24.3978	133.811	155.259	0.18585			553.998	296		23.9055	23.8331	130.714	171.927	0.196669			551.643	296		26.5375	26.4091	144.842	162.73	0.213319			553.253	296		23.4108	23.3198	127.899	192.537	0.216994
	551.101	297		27.8243	27.7896	152.413	122.141	0.185909			551.439	297		24.2975	24.4311	133.993	155.038	0.185938			553.998	297		23.8202	23.7527	130.273	172.859	0.197015			551.635	297		26.4999	26.3089	144.292	163.729	0.213602			553.252	297		23.2573	23.3179	127.888	192.199	0.216517
	551.096	298		27.5572	27.73	152.086	125.782	0.188411			551.428	298		24.2617	24.4352	134.016	154.572	0.185573			554.001	298		23.6665	24.0216	131.748	169.659	0.19603			551.635	298		26.4457	26.4003	144.794	162.624	0.213016			553.241	298		23.2817	23.0729	126.544	194.386	0.21695
	551.097	299		28.037	27.7585	152.243	125.735	0.188541			551.432	299		24.5081	24.3503	133.55	155.696	0.185934			553.999	299		23.6916	23.5842	129.349	174.122	0.196987			551.633	299		26.5334	26.4324	144.97	162.303	0.212976			553.236	299		23.2937	23.1674	127.063	193.598	0.216768
	551.097	300		27.5604	27.9808	153.462	124.604	0.189233			551.444	300		24.3985	24.6344	135.108	153.412	0.186081			553.999	300		23.9577	23.7349	130.175	173.144	0.197217			551.639	300		26.2541	26.4429	145.027	162.046	0.212847			553.24	300		23.2269	23.3055	127.82	191.794	0.215867
	551.103	301		27.6532	27.9165	153.109	123.965	0.188297			551.438	301		24.5776	24.3464	133.529	155.628	0.185817			554.005	301		23.9346	23.6978	129.972	172.772	0.196578			551.631	301		26.4441	26.3321	144.42	163.194	0.213095			553.239	301		23.3187	23.3849	128.255	191.789	0.216694
	551.106	302		27.7064	27.7616	152.26	126.123	0.188941			551.437	302		24.4574	24.4485	134.089	154.435	0.185651			554.007	302		23.6549	23.8346	130.722	172.067	0.196928			551.631	302		26.4067	26.3246	144.379	163.266	0.213125			553.239	302		23.1818	23.3663	128.154	191.666	0.216329
	551.109	303		27.8251	27.6288	151.532	127.827	0.18929			551.424	303		24.5252	24.5663	134.735	152.913	0.185093			554.007	303		23.5991	23.809	130.582	172.677	0.19723			551.624	303		26.5301	26.4573	145.106	162.136	0.213149			553.245	303		23.3428	23.2175	127.338	193.111	0.216752
	551.104	304		27.8505	27.7691	152.301	126.944	0.189573			551.43	304		24.3022	24.5393	134.587	154.383	0.18617			554.006	304		23.6734	23.5755	129.301	178.051	0.200942			551.629	304		26.6406	26.6271	146.037	160.978	0.213278			553.243	304		23.3821	23.256	127.549	192.467	0.216325
	551.102	305		27.7157	27.825	152.607	125.874	0.189214			551.427	305		24.5236	24.1752	132.59	158.023	0.186675			554.005	305		23.7446	23.7459	130.235	174.814	0.199004			551.631	305		26.4115	26.4137	144.867	163.001	0.213548			553.243	305		23.3019	23.3362	127.988	191.849	0.216225
	551.113	306		27.8222	27.8582	152.79	124.693	0.188479			551.426	306		24.3292	24.3948	133.795	156.625	0.187059			554.005	306		23.658	23.8179	130.631	172.991	0.197809			551.626	306		26.1707	26.0222	142.72	165.526	0.213041			553.238	306		23.2271	23.2757	127.657	192.139	0.215984
	551.104	307		27.8212	27.9219	153.139	124.54	0.188787			551.42	307		24.3746	24.4242	133.956	156.637	0.187296			554	307		23.6758	23.6746	129.844	174.095	0.197625			551.622	307		26.4183	26.3662	144.606	162.489	0.212723			553.24	307		23.1709	23.0317	126.319	193.711	0.215667
	551.115	308		27.8173	27.9278	153.171	125.224	0.189382			551.429	308		24.3634	24.4122	133.89	156.431	0.187153			554.006	308		23.6428	23.6186	129.538	175.079	0.198095			551.624	308		26.5206	26.4829	145.247	161.897	0.213022			553.256	308		23.4476	23.1871	127.171	192.705	0.21591
	551.107	309		27.7594	27.7326	152.101	126.491	0.189006			551.429	309		24.4122	24.4156	133.909	156.334	0.186985			554.006	309		23.7817	23.6081	129.48	176.348	0.199441			551.626	309		26.3151	26.3042	144.266	163.803	0.213608			553.242	309		23.2045	23.1471	126.951	192.976	0.215837
	551.108	310		27.6305	27.5076	150.867	128.352	0.189032			551.429	310		24.4594	24.4524	134.111	155.479	0.186536			554.011	310		23.6953	24.0519	131.914	173.492	0.200281			551.622	310		26.1234	26.3308	144.413	163.082	0.21298			553.246	310		23.4187	23.2715	127.633	192.458	0.216373
	551.112	311		27.8035	27.7675	152.292	126.28	0.189162			551.418	311		24.526	24.4416	134.051	155.733	0.186713			554.001	311		23.5741	23.937	131.284	173.961	0.199836			551.635	311		26.4395	26.4779	145.219	162.151	0.213198			553.25	311		23.3125	23.3659	128.152	192.002	0.21666
	551.112	312		27.8645	27.9841	153.48	123.943	0.188751			551.419	312		24.428	24.4449	134.069	155.534	0.1865			554.001	312		23.5303	23.8351	130.725	174.226	0.199201			551.619	312		26.5363	26.2659	144.056	163.292	0.212789			553.249	312		23.0655	23.4206	128.451	190.612	0.215418
	551.112	313		27.927	27.8359	152.667	125.965	0.189323			551.419	313		24.4126	24.4662	134.186	155.279	0.186478			554.001	313		23.9254	23.7617	130.322	174.897	0.199248			551.627	313		26.648	26.4887	145.279	162.413	0.213659			553.243	313		23.1943	23.3014	127.798	191.485	0.215444
	551.117	314		28.0377	27.8352	152.663	126.043	0.18943			551.419	314		24.2682	24.5446	134.616	154.022	0.185932			554.005	314		23.7864	23.5911	129.386	176.07	0.199083			551.634	314		26.398	26.6139	145.965	161.244	0.21334			553.242	314		23.2266	23.1376	126.899	192.992	0.215857
	551.109	315		27.8093	27.8091	152.52	126.044	0.189222			551.416	315		24.4224	24.2758	133.141	156.547	0.1862			554.005	315		23.7362	23.7828	130.438	175.842	0.200442			551.636	315		26.5145	26.3812	144.689	163.514	0.213957			553.232	315		23.2833	23.2586	127.563	191.782	0.215369
	551.114	316		27.5005	27.8434	152.709	125.779	0.189161			551.423	316		24.358	24.3609	133.608	155.876	0.186206			554.009	316		23.6305	23.9538	131.376	174.316	0.200311			551.626	316		26.4528	26.3514	144.526	163.918	0.214035			553.227	316		23.3957	23.2182	127.341	192.775	0.21617
	551.109	317		27.9244	27.8479	152.733	126.029	0.189479			551.419	317		24.4666	24.5587	134.693	153.802	0.185877			554.002	317		23.7278	23.9609	131.415	174.841	0.201065			551.622	317		26.2598	26.6109	145.949	161.62	0.213678			553.227	317		23.2382	23.2246	127.376	191.745	0.215051
	551.11	318		27.8575	27.7302	152.087	126.44	0.188997			551.424	318		24.763	24.4576	134.139	154.122	0.18545			553.999	318		23.8489	23.5412	129.113	177.024	0.199617			551.624	318		26.3972	26.3548	144.544	163.201	0.213396			553.23	318		23.2421	23.3395	128.007	191.053	0.215307
	551.117	319		27.6998	27.8341	152.657	125.977	0.189384			551.424	319		24.3805	24.5128	134.441	154.421	0.18608			554.005	319		23.8184	23.5916	129.389	176.355	0.199416			551.623	319		26.3914	26.4179	144.89	162.928	0.213695			553.216	319		23.2544	23.4522	128.625	189.941	0.214865
	551.119	320		27.9581	27.8537	152.765	125.812	0.189382			551.425	320		24.3164	24.3932	133.786	156.141	0.186673			554	320		23.6279	23.9663	131.444	173.709	0.199768			551.628	320		26.5406	26.4359	144.989	162.316	0.213088			553.222	320		23.2668	23.1386	126.905	192.043	0.214502
	551.12	321		27.9542	27.8158	152.557	126.994	0.189991			551.424	321		24.5705	24.4337	134.008	155.39	0.18636			553.993	321		23.5246	23.644	129.677	176.829	0.200319			551.626	321		26.558	26.3545	144.542	163.624	0.213789			553.228	321		23.1918	23.1891	127.182	192.669	0.215828
	551.124	322		27.8304	27.7945	152.44	127.041	0.189995			551.426	322		24.5077	24.2933	133.238	156.834	0.186482			553.996	322		23.821	23.5683	129.262	177.273	0.200126			551.623	322		26.3344	26.1341	143.334	165.081	0.213594			553.23	322		23.1662	23.3551	128.092	191.174	0.21553
	551.118	323		27.8023	28.1893	154.606	123.137	0.189559			551.422	323		24.4084	24.3639	133.625	156.108	0.186435			553.997	323		23.7041	23.8081	130.577	175.972	0.200803			551.624	323		26.556	26.3468	144.5	164.098	0.214223			553.221	323		23.2717	23.4944	128.856	189.113	0.2143
	551.12	324		27.9111	27.731	152.092	127.681	0.190006			551.433	324		24.5482	24.6944	135.437	153.853	0.186951			554	324		23.8539	23.797	130.516	176.364	0.20124			551.629	324		26.4667	26.4486	145.059	163.299	0.214258			553.228	324		23.3005	23.1619	127.033	192.132	0.214929
	551.117	325		27.8162	27.714	151.999	128.159	0.190318			551.431	325		24.4049	24.6497	135.193	154.189	0.186911			554.006	325		23.7214	23.7467	130.24	176.137	0.200462			551.62	325		26.3866	26.3809	144.687	163.415	0.213682			553.228	325		23.3365	23.142	126.923	191.946	0.214467
	551.112	326		28.0061	27.8996	153.017	126.236	0.190027			551.429	326		24.5212	24.6315	135.092	154.726	0.1873			554.008	326		23.9464	23.8926	131.04	175.235	0.200809			551.621	326		26.2729	26.2657	144.055	163.959	0.213398			553.228	326		23.2795	23.3225	127.914	190.372	0.214281
	551.109	327		28.05	28.2239	154.795	124.047	0.190558			551.424	327		24.5858	24.5561	134.679	155.493	0.187482			553.993	327		23.8531	23.6842	129.897	177.505	0.201394			551.62	327		26.285	26.2163	143.785	163.999	0.213026			553.216	327		23.176	23.3139	127.866	191.298	0.215251
	551.11	328		27.8399	27.9746	153.428	125.873	0.190203			551.416	328		24.4264	24.6329	135.1	154.766	0.187325			553.998	328		23.6777	23.6279	129.589	177.634	0.201005			551.622	328		26.3215	26.5516	145.623	161.634	0.213307			553.221	328		23.2218	23.1515	126.975	192.566	0.215376
	551.118	329		27.6288	27.9699	153.402	126.673	0.190892			551.414	329		24.3816	24.507	134.41	155.776	0.187301			553.996	329		23.8329	24.0499	131.903	174.93	0.201806			551.618	329		26.4015	26.6646	146.243	160.454	0.212893			553.23	329		23.1753	23.2901	127.736	190.385	0.213922
	551.118	330		27.6925	27.8142	152.548	127.01	0.19012			551.415	330		24.5222	24.4629	134.168	156.397	0.187447			554	330		23.7532	23.8601	130.862	176	0.201313			551.614	330		26.3592	26.5416	145.568	162.403	0.214131			553.233	330		23.1485	23.333	127.971	190.039	0.21402
	551.109	331		27.7932	27.8342	152.658	126.379	0.189688			551.427	331		24.4887	24.2585	133.047	157.894	0.187212			553.995	331		23.8813	23.8024	130.545	176.65	0.201578			551.61	331		26.4736	26.2788	144.127	164.446	0.213951			553.218	331		23.1647	23.2789	127.674	190.569	0.214042
	551.113	332		27.7909	27.7803	152.362	127.163	0.189986			551.419	332		24.4773	24.2155	132.811	157.653	0.186737			553.996	332		23.8162	23.8099	130.586	177.119	0.202171			551.609	332		26.4462	26.535	145.532	162.428	0.214041			553.225	332		23.3414	23.0945	126.663	191.987	0.21409
	551.115	333		27.8825	27.6801	151.813	127.93	0.189944			551.422	333		24.4604	24.5626	134.715	154.676	0.186639			553.991	333		23.7205	23.858	130.851	175.975	0.201278			551.617	333		26.3693	26.5217	145.46	162.308	0.213688			553.227	333		23.2367	23.2064	127.276	191.629	0.214688
	551.118	334		28.0195	27.8698	152.853	126.784	0.190319			551.428	334		24.4708	24.443	134.059	156.101	0.187063			554.005	334		23.756	23.7293	130.144	176.779	0.20114			551.614	334		26.4904	26.4557	145.098	162.547	0.213506			553.227	334		23.3081	23.2539	127.537	191.488	0.215014
	551.111	335		27.8315	28.1343	154.304	124.361	0.1902			551.418	335		24.5273	24.4797	134.26	154.985	0.186343			553.998	335		23.7542	23.7788	130.416	177.834	0.202545			551.614	335		26.552	26.3625	144.587	163.256	0.213443			553.237	335		23.2734	23.2927	127.75	191.078	0.214787
	551.119	336		27.9759	27.8552	152.773	126.857	0.190245			551.425	336		24.4344	24.4304	133.989	155.519	0.186508			554	336		23.8732	23.681	129.88	177.858	0.201814			551.618	336		26.2444	26.4844	145.255	162.219	0.213367			553.226	336		23.2253	23.2066	127.278	191.332	0.214399
	551.115	337		27.9376	27.8379	152.678	127.079	0.190301			551.42	337		24.3926	24.5198	134.48	154.866	0.186514			553.994	337		23.7516	23.7913	130.485	177.023	0.201793			551.616	337		26.2376	26.5665	145.705	162.03	0.213896			553.234	337		23.1682	23.2956	127.766	190.818	0.214494
	551.108	338		27.8507	27.9015	153.027	126.217	0.190063			551.43	338		24.3528	24.455	134.125	155.668	0.186767			553.999	338		23.8428	24.0043	131.653	175.761	0.20244			551.627	338		26.4337	26.4433	145.03	163.396	0.214196			553.222	338		23.1659	23.135	126.885	191.746	0.214023
	551.12	339		27.6852	27.7435	152.161	128.33	0.190623			551.422	339		24.342	24.4066	133.859	155.819	0.186559			553.992	339		23.8702	24.1133	132.251	174.315	0.201804			551.62	339		26.5112	26.3263	144.388	163.94	0.213999			553.233	339		23.2946	23.089	126.633	192.115	0.214127
	551.12	340		27.7105	27.79	152.416	128.235	0.190852			551.429	340		24.4437	24.3512	133.555	156.033	0.186251			554.002	340		23.7604	23.7304	130.151	177.972	0.202387			551.622	340		26.5708	26.5837	145.8	162.004	0.21402			553.237	340		23.3032	23.2645	127.595	190.363	0.213682
	551.116	341		28.0103	27.8217	152.59	127.165	0.190327			551.425	341		24.4008	24.3797	133.712	155.847	0.186348			553.995	341		23.86	23.8144	130.611	177.169	0.202181			551.62	341		26.5766	26.4917	145.295	162.227	0.213488			553.233	341		23.1676	23.4343	128.527	188.845	0.213282
	551.117	342		27.9311	27.747	152.18	128.33	0.190701			551.428	342		24.2656	24.4333	134.006	155.854	0.186717			553.994	342		23.8053	23.7029	129.999	179.226	0.203483			551.617	342		26.1839	26.4854	145.261	162.131	0.213279			553.231	342		23.1408	23.3387	128.002	189.958	0.213849
	551.129	343		27.7818	28.0742	153.974	126.382	0.191419			551.431	343		24.4603	24.3474	133.535	156.902	0.187061			554	343		23.7775	23.8735	130.935	176.826	0.202324			551.614	343		26.599	26.2775	144.12	164.072	0.21367			553.23	343		23.3	23.3923	128.296	189.967	0.214372
	551.122	344		27.8234	27.8305	152.638	128.334	0.191282			551.427	344		24.5798	24.5908	134.869	153.93	0.186252			554.001	344		23.8556	23.7388	130.196	177.893	0.202254			551.614	344		26.4466	26.3638	144.594	163.836	0.214225			553.23	344		23.2363	23.3369	127.992	190.27	0.214185
	551.125	345		28.1255	27.7908	152.42	129.02	0.191674			551.427	345		24.4369	24.4295	133.985	155.58	0.186547			554	345		23.7774	23.9639	131.431	176.416	0.202634			551.615	345		26.45	26.5862	145.813	161.992	0.213963			553.236	345		23.2531	23.2246	127.376	191.339	0.214513
	551.126	346		27.7633	28.1864	154.59	125.318	0.191351			551.426	346		24.2671	24.7248	135.604	153.788	0.187216			554.001	346		23.7645	23.868	130.905	178.156	0.20387			551.614	346		26.3182	26.4466	145.048	162.3	0.213102			553.234	346		23.2941	23.2961	127.768	190.215	0.213882
	551.122	347		27.7876	27.6679	151.746	130.336	0.19175			551.426	347		24.3809	24.3528	133.564	156.458	0.186828			554	347		23.8513	23.8514	130.814	177.938	0.203357			551.615	347		26.368	26.3923	144.75	162.705	0.213177			553.222	347		23.1486	23.1958	127.218	190.907	0.213763
	551.115	348		28.0606	27.7328	152.102	130.089	0.192036			551.429	348		24.5849	24.3666	133.64	158.053	0.188287			554	348		23.9341	23.7297	130.146	178.813	0.203267			551.612	348		26.3607	26.537	145.544	161.825	0.213367			553.236	348		23.1848	23.2249	127.378	190.286	0.213133
	551.12	349		27.8018	27.9251	153.156	127.328	0.191175			551.433	349		24.4425	24.4379	134.031	156.902	0.187734			553.998	349		23.8618	23.8899	131.025	177.271	0.203004			551.611	349		26.4773	26.6134	145.962	161.328	0.213636			553.232	349		23.2851	22.9673	125.965	192.13	0.213029
	551.122	350		28.0271	27.9765	153.439	126.92	0.191118			551.42	350		24.5116	24.406	133.856	157.124	0.187812			553.998	350		23.7057	23.8208	130.646	177.953	0.203144			551.609	350		26.4804	26.4213	144.909	162.554	0.213252			553.231	350		23.2092	23.3286	127.947	189.434	0.213102
	551.12	351		27.5679	27.7742	152.329	129.285	0.191686			551.413	351		24.3587	24.6567	135.231	154.876	0.187667			554.003	351		23.7376	23.8593	130.857	178.207	0.203727			551.613	351		26.4108	26.2457	143.946	164.617	0.214011			553.224	351		23.2566	23.4044	128.363	189.229	0.213693
	551.115	352		27.7813	27.9716	153.412	128.29	0.192331			551.416	352		24.3644	24.5952	134.893	155.543	0.187838			553.996	352		23.9106	23.7828	130.438	178.571	0.203591			551.611	352		26.4514	26.3341	144.431	163.896	0.214035			553.22	352		23.2081	23.2968	127.773	189.815	0.213233
	551.119	353		27.8683	28.1003	154.117	126.539	0.191692			551.411	353		24.4611	24.3615	133.612	156.339	0.186709			554.001	353		23.8986	23.8218	130.652	178.24	0.203498			551.613	353		26.3632	26.7101	146.493	161.328	0.214323			553.216	353		23.2941	23.2368	127.443	190.473	0.213609
	551.122	354		27.7379	27.9764	153.438	126.814	0.191052			551.418	354		24.557	23.99	131.574	159.68	0.18675			553.995	354		23.8209	23.8276	130.684	178.324	0.203517			551.615	354		26.3657	26.451	145.072	162.688	0.213517			553.219	354		23.2813	23.2822	127.692	189.569	0.212805
	551.119	355		28.0692	27.7676	152.292	129.936	0.19223			551.418	355		24.5737	24.4194	133.929	155.903	0.186754			553.993	355		23.8839	23.9295	131.242	177.634	0.203698			551.619	355		26.5605	26.255	143.997	163.448	0.212983			553.217	355		23.2007	23.2948	127.761	189.396	0.212823
	551.119	356		27.874	27.9887	153.505	128.759	0.192763			551.409	356		24.3975	24.48	134.262	155.26	0.186665			553.995	356		23.7278	23.9066	131.117	179.006	0.20504			551.613	356		26.5495	26.5053	145.37	160.786	0.211994			553.221	356		23.2483	23.2384	127.452	190.216	0.213289
	551.126	357		27.8091	27.834	152.657	128.998	0.191866			551.416	357		24.6468	24.5409	134.596	154.582	0.186576			553.989	357		23.9607	23.857	130.845	177.919	0.203484			551.607	357		26.5577	26.2936	144.208	161.825	0.211304			553.228	357		23.2786	23.2289	127.4	189.894	0.212759
	551.124	358		27.7789	27.8615	152.808	128.233	0.191478			551.415	358		24.4142	24.4075	133.864	156.665	0.187343			553.993	358		23.8057	23.7709	130.373	179.342	0.204259			551.609	358		26.4397	26.4234	144.92	161.797	0.212459			553.222	358		23.2944	23.4293	128.499	187.921	0.212319
	551.121	359		28.2428	27.964	153.37	127.625	0.191752			551.419	359		24.5217	24.4418	134.052	155.893	0.186925			554.008	359		23.8303	23.8634	130.88	178.88	0.204546			551.615	359		26.3383	26.5834	145.798	161.196	0.213049			553.229	359		23.1749	23.075	126.556	190.893	0.212534
	551.124	360		27.8422	28.2963	155.193	125.662	0.192383			551.413	360		24.5751	24.5079	134.415	156.082	0.187641			553.99	360		23.7689	24.012	131.695	178.664	0.205578			551.617	360		26.4497	26.4614	145.129	162.142	0.213016			553.225	360		23.2354	23.112	126.759	191.057	0.213122
	551.119	361		28.0267	27.9453	153.267	128.829	0.192604			551.413	361		24.4233	24.4049	133.85	155.949	0.186706			553.998	361		23.9613	23.8617	130.871	179.828	0.20558			551.618	361		26.4859	26.3496	144.516	162.615	0.212632			553.224	361		23.2596	23.1659	127.055	190.78	0.213292
	551.131	362		27.8761	27.939	153.233	128.505	0.192015			551.404	362		24.5493	24.5645	134.725	155.736	0.187692			554.003	362		23.8477	23.8112	130.594	180.404	0.205787			551.62	362		26.4702	26.3831	144.7	162.68	0.213086			553.223	362		23.296	23.5473	129.146	187.679	0.213064
	551.128	363		28.0981	27.7951	152.443	130.289	0.192739			551.422	363		24.6118	24.4961	134.35	155.45	0.187054			553.997	363		23.7757	23.899	131.075	179.633	0.20576			551.612	363		26.2951	26.5237	145.47	161.345	0.212806			553.216	363		23.1307	23.2982	127.78	189.496	0.212907
	551.122	364		27.9015	27.8871	152.948	128.267	0.191719			551.418	364		24.4295	24.4703	134.208	155.707	0.186972			554.001	364		23.7673	24.0448	131.875	177.996	0.20524			551.608	364		26.2956	26.3676	144.614	163.592	0.213807			553.226	364		23.2418	23.2485	127.507	189.193	0.212214
	551.123	365		27.8752	27.9517	153.303	128.239	0.191991			551.415	365		24.4343	24.5121	134.438	154.84	0.186461			553.997	365		23.9322	23.8698	130.915	179.196	0.204986			551.608	365		26.4748	26.2335	143.879	164.154	0.213554			553.225	365		23.1471	23.0736	126.548	190.156	0.211592
	551.122	366		28.0752	27.824	152.602	129.806	0.192531			551.422	366		24.2382	24.2743	133.134	157.088	0.186756			554.005	366		23.7669	23.797	130.516	180.038	0.205241			551.606	366		26.4765	26.5048	145.367	162.279	0.213633			553.222	366		23.5268	23.3306	127.958	188.635	0.212319
	551.122	367		27.8187	27.9618	153.358	128.954	0.192803			551.422	367		24.6001	24.3624	133.617	157.553	0.187812			553.998	367		23.911	23.7108	130.043	181.157	0.205823			551.609	367		26.3521	26.5016	145.349	162.364	0.213748			553.215	367		23.4006	23.2654	127.6	188.94	0.212146
	551.122	368		27.7071	27.8767	152.891	129.335	0.192447			551.42	368		24.3924	24.4209	133.937	157.984	0.188656			553.997	368		23.857	23.8809	130.976	179.699	0.205655			551.614	368		26.5589	26.4273	144.942	162.803	0.213628			553.216	368		23.2951	23.3523	128.077	188.302	0.212089
	551.125	369		28.1238	27.9113	153.081	128.968	0.192486			551.419	369		24.4573	24.5263	134.516	156.767	0.188449			553.995	369		23.6744	23.9461	131.333	179.829	0.206288			551.608	369		26.4893	26.4199	144.901	162.984	0.213658			553.221	369		23.2858	23.1249	126.829	189.909	0.211813
	551.125	370		28.0644	28.1393	154.331	127.574	0.192908			551.416	370		24.3623	24.4179	133.921	157.663	0.188256			553.995	370		23.7705	23.9751	131.493	178.449	0.205034			551.615	370		26.6818	26.1579	143.464	165.347	0.214185			553.213	370		23.1449	23.3156	127.875	188.514	0.211848
	551.114	371		27.9311	28.0318	153.742	128.155	0.192671			551.409	371		24.3758	24.2785	133.157	159.118	0.188561			553.991	371		23.7702	23.8409	130.756	181.104	0.206925			551.607	371		26.3526	26.175	143.558	165.099	0.213951			553.214	371		23.4259	23.0643	126.497	190.998	0.212642
	551.128	372		27.8226	27.9023	153.031	130.76	0.193912			551.416	372		24.8049	24.4	133.823	157.617	0.188286			553.994	372		23.9968	23.9347	131.271	179.4	0.205832			551.613	372		26.3366	26.4999	145.34	161.772	0.212955			553.218	372		23.2631	23.3407	128.013	187.645	0.211032
	551.125	373		28.01	27.9803	153.459	130.9	0.194636			551.418	373		24.4864	24.6207	135.033	155.723	0.188152			553.995	373		23.8688	23.8718	130.926	179.816	0.205669			551.611	373		26.3579	26.65	146.163	160.77	0.213262			553.208	373		23.2475	23.2758	127.657	188.04	0.210951
	551.12	374		27.8026	27.9201	153.129	131.762	0.194821			551.405	374		24.4042	24.4827	134.276	156.612	0.187926			553.99	374		23.8711	23.8959	131.058	180.297	0.206505			551.609	374		26.4036	26.6026	145.903	161.384	0.213441			553.195	374		23.3893	23.3268	127.937	187.155	0.210484
	551.117	375		27.6496	27.6656	151.733	134.274	0.195231			551.414	375		24.2994	24.515	134.454	156.754	0.188248			554	375		23.9348	23.9589	131.404	179.175	0.205873			551.602	375		26.4972	26.3825	144.696	163.177	0.213717			553.209	375		23.1589	23.2778	127.668	187.366	0.210118
	551.121	376		27.8624	27.684	151.834	133.656	0.194834			551.413	376		24.512	24.5473	134.631	155.995	0.187892			553.991	376		24.0114	23.9839	131.541	179.733	0.20661			551.598	376		26.5009	26.5233	145.468	163.846	0.215596			553.219	376		23.2052	22.9264	125.741	190.503	0.210633
	551.113	377		28.0614	28.1243	154.249	129.302	0.194179			551.415	377		24.5594	24.6084	134.966	154.717	0.187215			553.989	377		23.6	23.822	130.653	180.515	0.206024			551.599	377		26.3753	26.4941	145.308	163.457	0.214898			553.215	377		23.3328	23.161	127.028	189.816	0.212114
	551.124	378		28.0047	28.082	154.017	129.821	0.194371			551.41	378		24.3783	24.5493	134.642	155.24	0.18719			553.981	378		23.8233	23.6496	129.707	182.361	0.206579			551.599	378		26.5393	26.4677	145.163	162.709	0.21394			553.217	378		23.3596	23.4249	128.475	186.975	0.211102
	551.121	379		28.1643	27.9963	153.547	130.461	0.194384			551.409	379		24.3781	24.3633	133.622	156.813	0.187203			553.986	379		23.9518	23.899	131.075	180.137	0.206377			551.604	379		26.4652	26.1793	143.581	166.027	0.215014			553.206	379		23.5353	23.4151	128.421	186.096	0.210053
	551.125	380		27.853	27.8087	152.518	132.667	0.194847			551.427	380		24.3775	24.4898	134.315	156.274	0.18762			553.989	380		23.8716	23.6331	129.617	181.878	0.205921			551.605	380		26.3873	26.3419	144.473	164.303	0.214483			553.218	380		23.2288	23.2996	127.788	186.804	0.209704
	551.118	381		27.8282	27.7406	152.145	132.954	0.194613			551.412	381		24.7041	24.5769	134.793	155.06	0.187308			553.995	381		23.8736	23.9851	131.547	179.446	0.206323			551.597	381		26.5335	26.4102	144.848	163.64	0.214278			553.212	381		23.2702	23.2262	127.385	188.068	0.210424
	551.123	382		27.9617	27.9824	153.471	129.723	0.193618			551.403	382		24.6336	24.6029	134.936	154.913	0.187387			553.998	382		23.8386	24.0792	132.064	179.741	0.207379			551.607	382		26.4386	26.716	146.525	161.342	0.214349			553.213	382		23.4176	23.2185	127.343	188.479	0.21096
	551.119	383		27.9132	28.1253	154.254	129.311	0.194287			551.417	383		24.2009	24.5331	134.553	155.027	0.186925			553.996	383		23.9598	23.8466	130.788	181.788	0.207743			551.603	383		26.5896	26.6378	146.096	163.081	0.215587			553.212	383		23.292	23.2567	127.553	187.891	0.21065
	551.126	384		27.8342	27.9298	153.182	130.648	0.194082			551.413	384		24.574	24.3258	133.416	157.246	0.187263			553.987	384		23.9101	23.9666	131.446	180.478	0.207364			551.607	384		26.4697	26.4671	145.16	163.82	0.215046			553.214	384		23.1589	23.4075	128.38	187.167	0.211046
	551.131	385		28.1065	27.8607	152.804	133.029	0.195581			551.412	385		24.5243	24.4351	134.016	156.422	0.187428			553.988	385		23.7353	23.6664	129.799	182.403	0.206734			551.594	385		26.4878	26.2599	144.024	164.381	0.213938			553.211	385		23.1591	23.3139	127.866	187.909	0.211122
	551.127	386		27.8795	27.9281	153.173	133.691	0.196673			551.411	386		24.5834	24.7625	135.811	154.636	0.188438			553.984	386		23.8477	23.7853	130.452	181.664	0.207014			551.599	386		26.4735	26.4066	144.828	163.182	0.213804			553.208	386		23.0143	23.2075	127.283	188.142	0.210462
	551.122	387		27.863	27.9312	153.19	134.396	0.197277			551.417	387		24.6206	24.6413	135.147	156.052	0.188632			553.993	387		23.7777	23.879	130.966	180.756	0.206782			551.603	387		26.4416	26.5064	145.376	162.976	0.214411			553.209	387		23.2925	23.1587	127.015	188.366	0.210366
	551.115	388		27.9326	27.958	153.337	132.988	0.196307			551.418	388		24.3696	24.4596	134.15	157.251	0.188273			553.987	388		23.9229	23.9076	131.122	181.049	0.207407			551.608	388		26.2832	26.4841	145.253	164.491	0.215831			553.219	388		23.1799	23.2248	127.377	188.094	0.210621
	551.118	389		28.0656	28.1886	154.602	132.405	0.197389			551.407	389		24.5872	24.307	133.313	160	0.18961			553.987	389		23.9196	23.8182	130.632	181.065	0.20668			551.604	389		26.4177	26.4945	145.31	163.378	0.214817			553.218	389		23.3563	23.1771	127.116	189.092	0.211313
	551.127	390		28.1646	27.9662	153.382	133.302	0.196459			551.415	390		24.6636	24.5603	134.702	156.429	0.188378			553.977	390		23.8735	24.0839	132.089	179.716	0.20752			551.602	390		26.317	26.5518	145.625	163.136	0.214956			553.218	390		23.442	23.2186	127.343	188.579	0.211108
	551.114	391		27.6509	28.1539	154.412	132.127	0.196846			551.417	391		24.3861	24.464	134.174	157.217	0.188288			553.986	391		23.8107	24.0791	132.063	179.676	0.207399			551.603	391		26.4795	26.3088	144.292	164.654	0.214666			553.214	391		23.3013	23.2278	127.394	188.418	0.210871
	551.126	392		27.8318	27.8497	152.743	134.236	0.196533			551.412	392		24.2298	24.5509	134.65	156.548	0.188318			553.979	392		23.743	23.9032	131.098	180.382	0.206549			551.604	392		26.5632	26.4759	145.208	163.151	0.214366			553.215	392		23.1622	23.2768	127.662	187.502	0.210364
	551.118	393		27.9529	27.884	152.931	133.386	0.196081			551.405	393		24.4386	24.6629	135.265	155.793	0.188645			553.99	393		23.8663	23.9662	131.444	181.074	0.208135			551.607	393		26.6043	26.64	146.109	162.337	0.214905			553.218	393		23.237	23.3236	127.919	187.829	0.21114
	551.125	394		27.9901	28.0119	153.632	131.885	0.195793			551.411	394		24.4696	24.817	136.11	154.984	0.189152			553.989	394		23.9838	23.9193	131.186	181.86	0.208437			551.595	394		26.3533	26.5216	145.459	163.326	0.214989			553.216	394		23.2429	23.3195	127.897	187.335	0.210569
	551.117	395		28.0466	28.1504	154.392	131.332	0.196225			551.407	395		24.556	24.4664	134.187	156.927	0.188139			553.985	395		24.0282	23.8158	130.619	183.29	0.209226			551.598	395		26.5237	26.2796	144.132	164.842	0.214559			553.225	395		23.3053	23.2084	127.288	186.978	0.209106
	551.119	396		28.145	27.9882	153.502	132.51	0.196032			551.417	396		24.6558	24.4997	134.37	156.379	0.187926			553.982	396		23.9871	23.7037	130.004	183.976	0.209045			551.598	396		26.5099	26.3603	144.574	164.206	0.214513			553.215	396		23.2806	23.2489	127.51	185.495	0.207668
	551.122	397		28.1124	27.9333	153.201	132.099	0.195348			551.407	397		24.43	24.5209	134.486	156.864	0.188564			553.981	397		23.8554	23.9093	131.132	182.791	0.209404			551.586	397		26.4158	26.3622	144.585	164.792	0.215144			553.215	397		23.3944	23.2673	127.61	185.533	0.207912
	551.124	398		27.8985	27.9674	153.389	133.028	0.196344			551.413	398		24.404	24.5239	134.502	156.766	0.188492			553.98	398		23.7736	23.8841	130.994	182.745	0.209131			551.589	398		26.4553	26.5204	145.452	163.836	0.21539			553.21	398		23.3237	23.3268	127.937	187.069	0.210229
	551.128	399		27.7609	27.9848	153.484	133.314	0.196682			551.41	399		24.7391	24.5521	134.657	155.832	0.187845			553.98	399		23.9311	23.7651	130.341	183.397	0.208836			551.596	399		26.4679	26.4671	145.16	163.906	0.215098			553.218	399		23.2143	23.3796	128.226	185.309	0.208731
	551.117	400		28.139	28.1887	154.602	131.038	0.19629			551.409	400		24.7675	24.6013	134.927	155.82	0.188162			553.994	400		23.9798	23.7291	130.143	183.881	0.209056			551.606	400		26.5399	26.4442	145.034	163.898	0.21491			553.21	400		23.4302	23.4944	128.856	183.821	0.208065
	551.126	401		27.752	28.2344	154.853	130.975	0.196527			551.415	401		24.5547	24.8101	136.072	154.048	0.188281			553.984	401		23.93	23.7892	130.473	182.941	0.20858			551.598	401		26.4583	26.4032	144.81	164.315	0.214946			553.209	401		23.1588	23.2566	127.552	186.049	0.208354
	551.129	402		27.8346	28.1132	154.188	131.685	0.196181			551.416	402		24.5422	24.4869	134.299	157.226	0.188619			553.983	402		23.9458	23.9301	131.246	181.826	0.208509			551.596	402		26.4487	26.4453	145.04	163.579	0.214591			553.211	402		23.2	23.0137	126.22	188.35	0.208791
	551.131	403		28.1447	27.6825	151.826	135.171	0.196298			551.415	403		24.7075	24.3018	133.284	158.691	0.188447			553.983	403		23.9435	23.9692	131.46	181.72	0.208833			551.596	403		26.2849	26.5421	145.571	163.297	0.215021			553.206	403		23.2761	23.1913	127.194	186.71	0.208602
	551.128	404		28.0506	27.8162	152.559	133.461	0.195524			551.414	404		24.6886	24.5821	134.822	156.775	0.188918			553.992	404		23.9231	23.9027	131.095	182.015	0.208569			551.593	404		26.5203	26.3102	144.299	164.805	0.214783			553.212	404		23.2847	23.4395	128.555	184.398	0.208087
	551.13	405		27.8101	28.0345	153.757	132.402	0.196281			551.415	405		24.6024	24.8411	136.242	153.294	0.187865			553.987	405		24.0393	24.0895	132.12	180.968	0.209102			551.582	405		26.4098	26.4138	144.868	163.756	0.214594			553.217	405		23.0381	23.1867	127.168	186.023	0.207623
	551.126	406		27.9405	27.8542	152.767	134.408	0.19662			551.403	406		24.5531	24.4307	133.991	157.786	0.188604			553.986	406		23.8987	24.0564	131.939	180.738	0.208539			551.599	406		26.278	26.5057	145.372	163.024	0.214355			553.217	406		23.0995	23.1065	126.729	186.638	0.207653
	551.125	407		27.9733	27.7843	152.384	134.539	0.196366			551.411	407		24.5144	24.5039	134.393	157.482	0.189017			553.98	407		23.8126	23.9105	131.138	182.592	0.209211			551.588	407		26.476	26.4452	145.04	164.289	0.215325			553.208	407		23.2529	23.2819	127.691	186.355	0.209026
	551.121	408		28.1201	27.9481	153.282	133.456	0.19658			551.421	408		24.4708	24.6288	135.078	155.952	0.188588			553.981	408		23.9064	23.8253	130.671	182.893	0.208913			551.597	408		26.5773	26.376	144.661	164.704	0.215307			553.208	408		23.2504	23.4171	128.432	185.834	0.209516
	551.113	409		27.8369	28.2294	154.825	130.246	0.195838			551.411	409		24.6192	24.3204	133.386	159.644	0.189475			553.993	409		24.1085	23.907	131.119	182.882	0.209599			551.595	409		26.6798	26.6405	146.111	162.461	0.215088			553.21	409		23.3189	23.1635	127.041	186.781	0.208499
	551.12	410		27.9888	27.946	153.271	132.661	0.195959			551.414	410		24.5111	24.2334	132.909	159.911	0.189011			553.987	410		23.9895	23.951	131.36	181.906	0.208911			551.599	410		26.3534	26.4696	145.174	164.544	0.215695			553.201	410		23.1872	23.2419	127.471	185.718	0.207883
	551.104	411		28.095	27.9408	153.243	132.407	0.195734			551.419	411		24.4741	24.459	134.146	158.097	0.189105			553.979	411		23.8229	24.0451	131.876	181.716	0.209469			551.603	411		26.5333	26.3153	144.328	165.701	0.215766			553.207	411		23.3107	23.1676	127.064	186.175	0.207747
	551.107	412		28.0359	27.9962	153.547	132.648	0.196293			551.416	412		24.5682	24.7263	135.613	155.6	0.188966			553.981	412		24.0137	23.8969	131.064	182.797	0.209447			551.598	412		26.3595	26.4793	145.227	163.434	0.214624			553.203	412		23.1456	23.3068	127.827	184.726	0.207297
	551.098	413		27.9656	28.2161	154.753	130.622	0.1961			551.412	413		24.5243	24.6468	135.176	156.241	0.189006			553.988	413		24.0038	23.857	130.845	183.131	0.2094			551.6	413		26.3393	26.5916	145.843	163.037	0.215224			553.214	413		23.2893	23.2165	127.332	186.631	0.208721
	551.1	414		27.8294	28.0143	153.646	132.256	0.196105			551.426	414		24.7693	24.7028	135.484	155.847	0.189092			553.985	414		24.0443	23.9184	131.182	182.127	0.208945			551.6	414		26.4146	26.4263	144.936	163.923	0.214927			553.213	414		23.0937	23.2516	127.525	186.484	0.208802
	551.1	415		27.9219	28.0979	154.104	131.446	0.195972			551.415	415		24.5552	24.672	135.315	157.328	0.190105			553.986	415		23.8811	24.2502	133.002	180.023	0.209389			551.595	415		26.484	26.4701	145.176	164.356	0.215667			553.212	415		23.4677	23.1012	126.7	187.024	0.208176
	551.104	416		28.1149	28.1835	154.574	130.773	0.196026			551.416	416		24.4278	24.4794	134.258	158.639	0.189847			553.987	416		24.0034	24.047	131.887	181.46	0.2093			551.59	416		26.3469	26.4686	145.168	164.354	0.215604			553.205	416		23.2188	23.3575	128.105	185.332	0.208493
	551.113	417		28.1105	28.0948	154.087	131.905	0.196462			551.413	417		24.7249	24.4457	134.074	157.878	0.188918			553.98	417		24.0988	23.6723	129.832	185.104	0.210059			551.595	417		26.4718	26.4792	145.226	165.724	0.217335			553.203	417		23.2472	23.3256	127.93	186.303	0.209168
	551.108	418		27.7006	27.8132	152.543	133.23	0.195423			551.42	418		24.6416	24.8579	136.334	154.434	0.188951			553.988	418		23.9231	23.8498	130.806	183.422	0.209717			551.6	418		26.5818	26.4541	145.089	165.199	0.216419			553.21	418		23.3377	23.2382	127.451	186.273	0.208606
	551.112	419		27.9368	27.6543	151.671	136.268	0.196909			551.423	419		24.5794	24.7594	135.794	155.497	0.189262			553.987	419		23.7566	23.8572	130.846	183.279	0.209528			551.604	419		26.5114	26.411	144.852	164.843	0.215689			553.202	419		23.3348	23.3386	128.002	185.117	0.208086
	551.114	420		28.3428	27.9987	153.56	132.887	0.196583			551.417	420		24.6244	24.3797	133.712	158.608	0.189027			553.986	420		23.9515	23.972	131.476	182.472	0.209746			551.606	420		26.4039	26.4475	145.052	164.719	0.215826			553.204	420		23.2057	23.2098	127.295	186.159	0.208007
	551.12	421		27.9081	28.1986	154.656	132.226	0.197316			551.417	421		24.4825	24.6135	134.994	156.536	0.189026			553.986	421		23.9657	23.915	131.163	182.717	0.209515			551.606	421		26.6506	26.5595	145.667	163.879	0.215849			553.208	421		23.1562	23.1744	127.101	187.161	0.208869
	551.12	422		27.9959	28.0637	153.917	132.456	0.196636			551.415	422		24.4939	24.7159	135.555	155.298	0.188577			553.987	422		23.9148	23.8526	130.821	183.841	0.210225			551.595	422		26.3487	26.4921	145.297	164.648	0.216091			553.21	422		23.3697	23.3116	127.854	185.799	0.208667
	551.125	423		27.8806	28.0754	153.981	133.758	0.197735			551.416	423		24.5538	24.7362	135.667	155.072	0.188644			553.988	423		24.0284	23.9988	131.622	181.82	0.209204			551.598	423		26.4366	26.2438	143.935	165.74	0.21528			553.201	423		23.3526	23.4466	128.594	184.929	0.208836
	551.128	424		28.1612	27.8496	152.742	134.771	0.197091			551.406	424		24.5037	24.509	134.421	157.14	0.188564			553.984	424		23.8761	23.9818	131.529	182.832	0.21023			551.6	424		26.3929	26.3992	144.787	164.476	0.215114			553.21	424		23.3761	23.1729	127.093	186.605	0.208246
	551.126	425		28.0055	27.9307	153.187	135.046	0.197956			551.418	425		24.7197	24.515	134.454	157.723	0.189309			553.985	425		23.9848	23.9542	131.378	183.271	0.210489			551.6	425		26.4329	26.5913	145.841	163.601	0.215884			553.211	425		23.0267	23.11	126.748	187.024	0.208152
	551.125	426		27.9295	27.8145	152.55	135.144	0.197128			551.408	426		24.6585	24.7459	135.72	155.416	0.189017			553.983	426		24.1057	24.0573	131.943	183.071	0.211052			551.602	426		26.4349	26.629	146.048	162.651	0.215065			553.211	426		23.0253	23.2153	127.325	186.549	0.208446
	551.127	427		28.1962	27.9239	153.15	134.68	0.197552			551.416	427		24.4949	24.8393	136.232	154.451	0.188878			553.992	427		23.9192	23.8053	130.561	184.567	0.210719			551.593	427		26.4986	26.3138	144.319	165.913	0.216023			553.215	427		23.3086	22.9626	125.939	188.679	0.208704
	551.127	428		27.9773	27.9794	153.454	134.091	0.197433			551.422	428		24.5714	24.6178	135.017	156.464	0.188951			553.988	428		23.9086	24.0778	132.056	182.071	0.21025			551.6	428		26.4312	26.4083	144.837	165.549	0.216355			553.217	428		23.1062	23.2546	127.541	186.178	0.20845
	551.135	429		28.1469	28.2105	154.722	131.269	0.196699			551.409	429		24.7567	24.3766	133.695	159.176	0.18957			553.984	429		23.9148	24.1069	132.215	182.028	0.210462			551.594	429		26.3913	26.3202	144.354	165.37	0.215426			553.207	429		23.4836	23.1977	127.229	186.137	0.208012
	551.127	430		28.242	28.3146	155.293	131.16	0.197254			551.416	430		24.5337	24.5771	134.794	157.613	0.189666			553.987	430		23.8602	24.1112	132.239	182.555	0.211169			551.594	430		26.3203	26.5365	145.541	163.423	0.215163			553.215	430		23.2309	23.3991	128.334	184.483	0.207845
	551.126	431		28.1157	27.9884	153.504	134.651	0.197963			551.409	431		24.5773	24.6214	135.037	158.114	0.190504			553.982	431		23.8848	23.9331	131.262	183.832	0.210982			551.591	431		26.3963	26.4922	145.298	163.803	0.215118			553.219	431		23.2582	23.1908	127.191	186.101	0.207852
	551.13	432		28.0135	27.6911	151.873	136.92	0.197854			551.417	432		24.4787	24.4782	134.252	158.641	0.189708			553.982	432		24.069	23.8134	130.606	184.293	0.210467			551.592	432		26.3744	26.4644	145.145	164.392	0.215625			553.213	432		23.2321	23.2232	127.368	185.796	0.207743
	551.127	433		27.7748	27.9864	153.493	135.462	0.198663			551.412	433		24.6887	24.4175	133.919	158.979	0.189717			553.982	433		23.9469	23.7701	130.368	184.707	0.210561			551.589	433		26.6238	26.3202	144.354	165.788	0.215935			553.222	433		23.3094	23.0626	126.488	187.29	0.207925
	551.139	434		27.994	28.1842	154.578	133.427	0.198244			551.422	434		24.6031	24.6247	135.055	157.516	0.19003			553.981	434		23.8677	24.1005	132.181	181.948	0.210234			551.592	434		26.4139	26.6329	146.069	163.427	0.216128			553.224	434		23.2365	23.3043	127.813	185.749	0.208463
	551.133	435		28.1164	28.0108	153.627	133.937	0.197514			551.419	435		24.4904	24.6626	135.263	156.484	0.189282			553.979	435		23.9888	24.0689	132.007	182.257	0.210576			551.589	435		26.5829	26.7729	146.837	162.135	0.215733			553.226	435		23.3387	23.2388	127.454	185.342	0.207395
	551.131	436		28.1242	28.1063	154.15	134.475	0.198622			551.41	436		24.621	24.6616	135.258	156.053	0.188999			553.986	436		23.8139	24.085	132.095	183.109	0.21146			551.594	436		26.4552	26.4599	145.12	164.589	0.215939			553.22	436		23.2114	23.2831	127.697	185.436	0.207795
	551.134	437		28.0449	28.1243	154.249	135.498	0.199685			551.415	437		24.5671	24.6198	135.028	156.981	0.189364			553.978	437		23.9915	23.7661	130.346	186.111	0.212097			551.593	437		26.4326	26.3244	144.377	165.874	0.216048			553.211	437		23.1134	23.1581	127.012	186.356	0.207789
	551.133	438		28.0033	27.9162	153.108	139.104	0.201406			551.41	438		24.6418	24.5092	134.422	158.484	0.189979			553.977	438		23.9671	23.9591	131.405	183.965	0.2114			551.599	438		26.3816	26.4814	145.238	164.727	0.216152			553.215	438		23.0977	23.2011	127.248	185.417	0.207129
	551.137	439		27.9514	27.916	153.107	139.596	0.201809			551.424	439		24.5827	24.5863	134.844	157.314	0.189463			553.975	439		23.8331	23.8793	130.967	184.868	0.211712			551.601	439		26.6707	26.3695	144.624	165.044	0.215742			553.208	439		23.1872	23.3838	128.249	184.064	0.20724
	551.132	440		27.9284	27.9952	153.541	136.4	0.199658			551.417	440		24.7478	24.7621	135.809	155.908	0.189684			553.979	440		24.1036	23.9795	131.517	183.856	0.211344			551.587	440		26.5125	26.4372	144.996	164.569	0.215658			553.221	440		23.2504	23.3192	127.895	184.581	0.207221
	551.131	441		28.1359	28.2023	154.677	133.157	0.198263			551.42	441		24.4215	24.6496	135.192	157.173	0.189797			553.977	441		24.0526	24.0301	131.794	183.072	0.210932			551.6	441		26.4289	26.4501	145.067	165.062	0.216406			553.215	441		23.2292	23.3123	127.857	185.068	0.207629
	551.136	442		27.8453	28.0764	153.986	135.164	0.199096			551.423	442		24.5129	24.4451	134.071	158.319	0.189278			553.976	442		23.9207	23.7836	130.442	185.551	0.211602			551.599	442		26.3888	26.6911	146.388	163.251	0.216294			553.208	442		23.1235	23.0372	126.349	186.687	0.20698
	551.126	443		28.0272	27.9511	153.299	137.673	0.200323			551.416	443		24.5574	24.5911	134.871	156.89	0.189174			553.986	443		23.8512	23.7393	130.199	186.111	0.211884			551.614	443		26.4917	26.2341	143.882	166.27	0.215695			553.213	443		23.3808	23.0826	126.598	185.822	0.206557
	551.127	444		27.894	28.0716	153.96	137.245	0.201029			551.428	444		24.5211	24.5745	134.78	156.944	0.189047			553.988	444		24.1081	24.0662	131.992	183.099	0.211315			551.597	444		26.6097	26.3315	144.416	165.282	0.215691			553.215	444		23.1697	23.2303	127.408	185.004	0.206858
	551.127	445		28.02	28.076	153.984	137.844	0.201452			551.429	445		24.577	24.8114	136.079	155.328	0.189464			553.985	445		23.9511	24.3781	133.703	180.394	0.210947			551.598	445		26.3821	26.5131	145.412	164.462	0.216131			553.218	445		22.959	23.4248	128.474	183.851	0.207274
	551.138	446		28.0853	28.0171	153.661	138.235	0.201385			551.413	446		24.62	24.5589	134.694	157.549	0.189499			553.983	446		24.0027	24.0103	131.685	183.286	0.211141			551.6	446		26.4158	26.2653	144.053	166.359	0.2161			553.207	446		23.239	23.2421	127.472	185.446	0.207503
	551.133	447		28.1438	27.9417	153.248	138.329	0.200908			551.419	447		24.5644	24.8566	136.327	155.365	0.189866			553.982	447		24.0447	24.0173	131.724	184.076	0.212174			551.604	447		26.5534	26.2837	144.154	166.245	0.216185			553.212	447		23.2148	23.2332	127.423	185.444	0.207426
	551.131	448		28.2003	28.1541	154.412	137.076	0.201459			551.422	448		24.5589	24.5207	134.485	158.135	0.189752			553.974	448		23.8575	23.9666	131.446	184.626	0.212166			551.606	448		26.592	26.3562	144.552	166.305	0.216915			553.205	448		23.1644	23.1517	126.977	185.279	0.206454
	551.127	449		27.9292	27.913	153.09	137.861	0.200377			551.424	449		24.6061	24.5846	134.835	157.833	0.189977			553.983	449		23.8101	23.8548	130.833	185.043	0.211619			551.597	449		26.5376	26.4396	145.009	165.202	0.216291			553.213	449		23.1982	23.2589	127.564	184.149	0.206214
	551.125	450		28.0814	28.1077	154.158	136.49	0.200468			551.419	450		24.7943	24.5433	134.609	158.311	0.190054			553.987	450		23.9488	23.8575	130.847	185.261	0.211977			551.59	450		26.5244	26.3781	144.672	165.395	0.215955			553.201	450		23.1574	23.2066	127.278	184.634	0.20622
	551.122	451		27.8343	28.39	155.706	135.079	0.201359			551.421	451		24.6999	24.6415	135.147	156.963	0.189672			553.982	451		23.9573	24.0063	131.663	184.332	0.212319			551.596	451		26.3812	26.5018	145.35	164.319	0.215874			553.213	451		23.387	23.0676	126.516	186.484	0.207182
	551.125	452		28.094	28.0151	153.65	137.026	0.20027			551.414	452		24.6376	24.6946	135.439	155.626	0.188812			553.978	452		23.9367	24.0687	132.006	183.842	0.212203			551.6	452		26.4707	26.6066	145.925	164.904	0.217512			553.216	452		23.199	23.1977	127.229	185.459	0.207009
	551.12	453		27.8591	27.9299	153.183	138.445	0.201017			551.416	453		24.5375	24.534	134.558	156.777	0.188613			553.983	453		24.0515	24.2495	132.997	181.967	0.211695			551.595	453		26.4875	26.5387	145.552	165.605	0.217478			553.21	453		23.2037	23.2597	127.569	184.3	0.206308
	551.117	454		28.208	27.7888	152.409	139.081	0.200532			551.423	454		24.6884	24.5423	134.603	156.363	0.18832			553.982	454		24.0092	23.8869	131.009	184.701	0.211649			551.591	454		26.291	26.4454	145.041	166.419	0.217784			553.208	454		23.0575	23.0354	126.339	185.366	0.205506
	551.127	455		28.3238	28.1696	154.497	136.16	0.20077			551.415	455		24.6625	24.8713	136.408	153.335	0.188165			553.982	455		23.8093	23.9295	131.242	184.943	0.212153			551.591	455		26.3639	26.4092	144.842	166.328	0.217423			553.221	455		23.0818	23.0731	126.545	185.177	0.205559
	551.12	456		28.0291	28.2394	154.881	135.395	0.200527			551.415	456		24.7772	24.6915	135.422	155.039	0.188295			553.991	456		24.0827	23.9757	131.496	185.153	0.213097			551.592	456		26.4582	26.5297	145.504	166.133	0.218105			553.213	456		23.2846	23.0829	126.599	185.493	0.206051
	551.119	457		27.975	28.2103	154.721	136.082	0.200847			551.418	457		24.7182	24.5806	134.814	155.985	0.188276			553.989	457		24.1026	24.0912	132.129	184.732	0.213487			551.597	457		26.4179	26.4362	144.99	166.723	0.218006			553.21	457		23.4877	23.3264	127.935	183.014	0.205566
	551.123	458		28.1125	28.0981	154.105	137.499	0.201411			551.421	458		24.6795	24.5487	134.638	156.664	0.188654			553.981	458		24.1132	24.0253	131.768	185.405	0.213815			551.582	458		26.5604	26.4778	145.219	166.355	0.217904			553.216	458		23.1838	23.1553	126.996	185.478	0.206614
	551.123	459		27.7737	27.8375	152.676	138.695	0.200493			551.433	459		24.5711	24.7722	135.864	155.064	0.188917			553.981	459		23.8279	24.152	132.463	183.995	0.213156			551.589	459		26.4378	26.4491	145.061	166.35	0.217683			553.209	459		23.023	23.0298	126.308	185.674	0.205652
	551.132	460		28.3711	27.956	153.326	138.552	0.201245			551.428	460		24.6485	24.3701	133.659	158.883	0.189296			553.98	460		23.8803	23.9296	131.243	185.901	0.213464			551.583	460		26.5987	26.452	145.077	166.494	0.217885			553.215	460		23.0672	23.1899	127.186	183.442	0.204611
	551.128	461		28.2019	28.2465	154.919	135.937	0.201088			551.416	461		24.6158	24.7853	135.936	155.48	0.189204			553.98	461		24.0878	23.8001	130.533	185.914	0.212291			551.594	461		26.4858	26.5474	145.6	165.93	0.217865			553.21	461		23.1575	23.1868	127.169	183.782	0.204989
	551.126	462		27.9892	28.2654	155.023	135.735	0.200908			551.429	462		24.7374	24.4837	134.282	158.712	0.19002			553.977	462		23.7376	23.9509	131.36	184.989	0.212554			551.59	462		26.3457	26.5944	145.858	165.084	0.217553			553.205	462		23.2176	23.2723	127.638	183.916	0.205968
	551.134	463		27.9259	27.8737	152.875	138.463	0.200576			551.416	463		24.7154	24.6027	134.935	157.214	0.189492			553.976	463		24.0811	23.9844	131.544	185.751	0.213779			551.589	463		26.3909	26.6819	146.338	164.504	0.217662			553.215	463		23.1397	23.3552	128.093	183.32	0.205981
	551.137	464		28.2924	27.9498	153.292	138.588	0.201324			551.425	464		24.6433	24.4375	134.029	158.372	0.189292			553.985	464		23.9514	24.0402	131.849	185.25	0.213692			551.599	464		26.4027	26.4926	145.3	164.861	0.216233			553.214	464		23.1789	23.0193	126.25	185.248	0.205147
	551.131	465		27.8143	28.2697	155.047	136.478	0.201644			551.417	465		24.6165	24.6817	135.368	156.281	0.189301			553.987	465		24.0494	23.9005	131.083	186.207	0.213602			551.599	465		26.5508	26.3417	144.472	166.406	0.216878			553.212	465		23.265	23.2308	127.41	182.781	0.204216
	551.123	466		28.0792	28.1405	154.338	137.78	0.201939			551.425	466		24.6012	24.8697	136.399	155.237	0.189818			553.984	466		23.922	23.9439	131.321	186.457	0.214162			551.595	466		26.3817	26.2324	143.873	167.594	0.217299			553.214	466		23.0043	23.1907	127.19	183.837	0.205119
	551.133	467		28.2329	28.2531	154.956	136.651	0.201763			551.422	467		24.7065	24.9594	136.891	154.261	0.189641			553.99	467		24.0575	23.9886	131.567	185.644	0.213668			551.602	467		26.6284	26.4379	145	166.155	0.217535			553.21	467		23.0941	23.1856	127.162	183.595	0.204813
	551.133	468		28.2908	28.1618	154.455	137.052	0.201459			551.418	468		24.5785	24.4953	134.346	158.349	0.189759			553.985	468		24.0188	24.0495	131.901	184.492	0.212928			551.6	468		26.5523	26.6793	146.324	163.558	0.216592			553.209	468		23.2447	23.1551	126.995	183.696	0.204737
	551.128	469		28.1359	28.0366	153.768	138.44	0.201767			551.416	469		24.9326	24.4622	134.164	158.43	0.189555			553.985	469		23.7648	24.0471	131.888	185.001	0.213399			551.591	469		26.4607	26.4777	145.218	164.919	0.216398			553.202	469		23.2037	23.4042	128.361	181.675	0.20457
	551.121	470		27.7121	27.9814	153.465	138.357	0.201292			551.422	470		24.4988	24.85	136.291	155.456	0.189864			553.984	470		24.1372	23.8582	130.851	186.44	0.213537			551.599	470		26.5154	26.4225	144.915	166.38	0.217492			553.208	470		22.9739	23.0174	126.24	184.923	0.20466
	551.125	471		27.9377	27.9299	153.183	138.502	0.201019			551.42	471		24.5917	24.8602	136.347	156.766	0.19113			553.973	471		24.0921	24.1991	132.721	184.364	0.21397			551.591	471		26.4881	26.5091	145.39	164.78	0.216495			553.211	471		23.1952	22.7338	124.685	186.612	0.204056
	551.125	472		28.2131	28.3263	155.357	135.613	0.201393			551.432	472		24.5259	24.6455	135.169	158.698	0.191271			553.983	472		24.1563	24.2603	133.057	183.686	0.213936			551.595	472		26.427	26.5042	145.364	164.794	0.21641			553.21	472		23.1916	23.1127	126.763	184.431	0.205145
	551.127	473		28.0817	28.0265	153.712	138.538	0.201845			551.426	473		24.784	24.5585	134.692	159.257	0.191127			553.99	473		24.0286	24.2379	132.934	183.811	0.213828			551.597	473		26.3916	26.4491	145.061	165.293	0.216543			553.208	473		23.2299	23.4117	128.403	181.467	0.204427
	551.13	474		28.1239	28.114	154.193	137.491	0.20141			551.42	474		24.7384	24.7503	135.744	157.004	0.190499			553.988	474		24.029	24.0156	131.714	185.579	0.213836			551.595	474		26.3636	26.4251	144.93	166.455	0.217533			553.214	474		23.1584	23.2607	127.574	183.332	0.205147
	551.13	475		28.0908	28.2194	154.77	137.944	0.202683			551.415	475		24.8158	24.7155	135.553	157.741	0.190924			553.99	475		24.0226	24.0208	131.743	187.058	0.215686			551.595	475		26.5243	26.4523	145.079	165.892	0.217214			553.213	475		23.1352	22.972	125.991	185.805	0.205309
	551.131	476		28.066	27.9804	153.46	138.785	0.201732			551.417	476		24.7471	24.6222	135.041	158.965	0.191353			553.984	476		23.9153	23.873	130.932	188.09	0.215593			551.596	476		26.5541	26.3962	144.771	165.658	0.2166			553.21	476		23.177	23.2818	127.69	182.714	0.204715
	551.133	477		28.0863	27.9791	153.453	139.455	0.202346			551.408	477		24.6861	24.6756	135.334	158.116	0.190915			553.988	477		23.9574	23.9554	131.384	188.005	0.216268			551.595	477		26.548	26.7089	146.486	162.686	0.21587			553.209	477		23.0747	23.0233	126.272	184.596	0.204498
	551.133	478		28.2409	28.0553	153.871	138.626	0.202134			551.414	478		24.5691	24.609	134.969	158.814	0.191034			553.99	478		23.8642	24.0613	131.965	186.954	0.216004			551.588	478		26.6251	26.6392	146.104	164.01	0.216789			553.214	478		23.0464	23.148	126.956	182.816	0.203578
	551.126	479		28.0676	28.0839	154.028	138.309	0.201966			551.418	479		24.7427	24.7897	135.96	157.089	0.190963			553.985	479		24.0899	24.2225	132.85	185.724	0.216003			551.595	479		26.4932	26.6055	145.919	163.973	0.21635			553.202	479		23.2368	23.1113	126.755	183.868	0.204478
	551.127	480		27.9863	28.0851	154.034	137.59	0.201365			551.423	480		24.5792	24.8311	136.187	157.202	0.191397			553.991	480		24.1997	24.4095	133.875	184.872	0.216721			551.6	480		26.4503	26.2345	143.884	166.976	0.216557			553.218	480		23.2921	23.3678	128.162	180.512	0.203136
	551.128	481		28.431	27.9647	153.374	139.556	0.20234			551.423	481		24.7563	24.8553	136.32	156.151	0.190649			553.993	481		24.0415	24.0139	131.705	186.751	0.215319			551.59	481		26.3954	26.5408	145.564	165.182	0.217199			553.2	481		23.0943	23.2733	127.644	181.698	0.203426
	551.131	482		28.1926	28.2252	154.802	138.492	0.203268			551.422	482		24.541	24.6196	135.027	158.427	0.190849			554.002	482		24.0535	23.9068	131.118	186.529	0.214184			551.589	482		26.2797	26.46	145.121	165.995	0.2174			553.208	482		23.1339	22.8845	125.511	185.043	0.203685
	551.135	483		28.149	28.1243	154.249	137.905	0.201895			551.425	483		24.7934	24.6883	135.404	157.214	0.190137			553.99	483		24.0165	24.0457	131.88	186.698	0.215663			551.595	483		26.4636	26.4479	145.055	166.107	0.217344			553.213	483		23.2774	23.1506	126.971	182.808	0.203556
	551.136	484		28.0899	28.2689	155.042	136.804	0.202096			551.414	484		24.5725	24.5027	134.386	159.05	0.190447			553.998	484		24.0554	23.917	131.174	187.587	0.21557			551.603	484		26.7121	26.1958	143.672	167.706	0.217257			553.209	484		23.137	23.0919	126.649	183.644	0.203983
	551.132	485		27.94	28.1933	154.628	137.762	0.202303			551.419	485		24.6341	24.7142	135.546	157.629	0.190783			553.993	485		23.9951	23.957	131.393	187.631	0.21591			551.594	485		26.3048	26.6649	146.245	164.025	0.217004			553.204	485		23.1187	23.1409	126.917	182.034	0.202591
	551.137	486		27.9927	27.9093	153.07	139.222	0.201496			551.424	486		24.7048	24.6089	134.968	158.39	0.190775			553.999	486		23.9398	24.0269	131.777	186.885	0.215614			551.601	486		26.3546	26.5596	145.667	164.81	0.216987			553.2	486		23.092	22.9144	125.675	184.752	0.203572
	551.143	487		27.9186	28.0417	153.796	138.871	0.202213			551.424	487		24.5954	24.5959	134.898	158.483	0.190699			553.998	487		23.9518	23.8411	130.757	188.438	0.215731			551.611	487		26.4381	26.6067	145.926	164.36	0.216875			553.197	487		23.0513	23.0978	126.681	182.753	0.203077
	551.147	488		28.1502	28.1353	154.309	138.419	0.202457			551.417	488		24.729	24.6131	134.992	158.317	0.190628			553.997	488		24.1967	23.7945	130.502	188.738	0.215791			551.597	488		26.33	26.3008	144.248	166.846	0.216973			553.198	488		23.2212	23.1967	127.224	182.383	0.203483
	551.132	489		28.1302	28.0744	153.975	138.957	0.202609			551.417	489		24.7096	24.6365	135.12	157.697	0.190267			553.979	489		24.0668	24.0559	131.936	186.633	0.21562			551.598	489		26.6618	26.3609	144.577	166.587	0.217256			553.2	489		23.0367	23.0901	126.639	183.465	0.203768
	551.138	490		27.9453	28.0788	154	138.555	0.202175			551.421	490		24.7418	24.6816	135.367	158.294	0.191165			553.998	490		24.0426	24.1558	132.483	185.285	0.214908			551.596	490		26.4954	26.4831	145.248	165.792	0.217459			553.209	490		23.1355	23.0275	126.295	182.956	0.202683
	551.139	491		27.9762	28.1699	154.499	137.793	0.202219			551.423	491		24.6658	24.7176	135.565	158.095	0.191232			553.988	491		24.0493	24.1134	132.251	187.874	0.217568			551.595	491		26.6012	26.6387	146.101	164.596	0.217439			553.206	491		23.3058	23.1944	127.211	181.664	0.202722
	551.141	492		28.1452	28.1237	154.246	139.024	0.202981			551.419	492		24.7466	24.7396	135.685	158.441	0.191722			553.996	492		24.0574	23.9209	131.195	188.537	0.216589			551.601	492		26.7111	26.5737	145.745	164.539	0.216791			553.206	492		23.1791	23.3807	128.233	180.371	0.202879
	551.146	493		28.1274	28.1716	154.509	138.463	0.202828			551.423	493		24.5891	24.6889	135.407	158.186	0.191034			553.989	493		23.9007	24.0671	131.997	186.798	0.215745			551.597	493		26.3256	26.5012	145.347	164.823	0.216365			553.207	493		23.0966	23.053	126.435	182.825	0.20271
	551.144	494		28.0603	27.9979	153.556	139.127	0.202154			551.418	494		24.4746	24.6724	135.317	158.475	0.191294			553.986	494		23.9345	23.9834	131.538	188.347	0.217028			551.59	494		26.4447	26.2771	144.118	166.951	0.21691			553.219	494		23.1563	23.0532	126.436	182.643	0.202487
	551.14	495		27.9759	28.0157	153.654	138.656	0.201813			551.421	495		24.6081	24.7935	135.981	157.556	0.191423			553.998	495		23.7634	24.165	132.534	185.481	0.215071			551.604	495		26.3496	26.5338	145.526	165.155	0.21696			553.206	495		23.235	23.2677	127.613	181.381	0.203037
	551.136	496		28.3913	28.1295	154.277	138.055	0.202222			551.417	496		24.6661	24.8156	136.102	156.977	0.191048			553.994	496		23.8388	23.9918	131.584	186.888	0.215396			551.603	496		26.5897	26.7199	146.546	163.884	0.217249			553.205	496		23.0716	23.3823	128.241	180.505	0.203003
	551.145	497		27.8911	28.1161	154.204	138.787	0.202645			551.419	497		24.8056	24.6489	135.188	157.743	0.19041			553.985	497		24.0898	24.0662	131.992	186.129	0.215229			551.601	497		26.4414	26.5583	145.66	164.146	0.216249			553.2	497		23.2906	23.1367	126.895	181.65	0.202194
	551.147	498		28.1141	27.9137	153.094	141.493	0.203709			551.417	498		24.6525	24.7682	135.843	158.431	0.191963			554.001	498		23.9542	24.0105	131.687	187.796	0.216617			551.599	498		26.4511	26.5599	145.669	164.059	0.21607			553.216	498		23.1171	22.9546	125.895	183.318	0.202388
	551.157	499		28.2239	28.0354	153.761	140.084	0.203315			551.426	499		24.8056	24.5426	134.605	159.437	0.191164			553.994	499		24.1001	23.9515	131.363	189.026	0.217632			551.609	499		26.2811	26.4154	144.876	165.595	0.216544			553.211	499		23.092	22.8865	125.522	183.765	0.20226
	551.152	500		27.9051	28.0674	153.937	139.692	0.203142			551.416	500		24.6801	24.5757	134.787	159.807	0.19166			553.984	500		24.0641	23.7621	130.324	190.49	0.217645			551.593	500		26.4614	26.3004	144.246	166.829	0.217057			553.209	500		23.0072	23.1166	126.784	182.195	0.202556
	551.157	501		27.9278	28.0446	153.812	139.363	0.202683			551.414	501		24.4418	24.6448	135.166	158.142	0.19068			553.992	501		24.2034	23.9732	131.482	188.318	0.216889			551.592	501		26.3604	26.4572	145.106	165.745	0.217122			553.207	501		23.3247	23.192	127.198	181.023	0.20203
	551.136	502		28.131	27.8737	152.875	141.322	0.203258			551.429	502		24.616	24.6195	135.027	159.802	0.192099			553.995	502		24.1422	24.0294	131.791	187.481	0.216334			551.592	502		26.446	26.3762	144.662	166.102	0.216848			553.201	502		23.129	23.2455	127.491	180.629	0.201989
	551.154	503		28.0024	28.0945	154.086	140.178	0.203795			551.414	503		24.5643	24.8254	136.156	157.381	0.191455			553.99	503		24.071	24.0986	132.17	187.287	0.216729			551.595	503		26.4434	26.3899	144.736	165.63	0.21638			553.194	503		23.0324	22.921	125.711	183.867	0.202663
	551.153	504		28.1613	28.0378	153.775	139.179	0.202391			551.423	504		24.6656	24.6064	134.955	159.048	0.191339			553.992	504		24.1349	24.3671	133.643	185.845	0.217599			551.591	504		26.5743	26.6099	145.943	163.6	0.216133			553.204	504		23.0992	23.0562	126.453	182.296	0.202049
	551.149	505		28.0202	28.1402	154.336	138.287	0.202377			551.423	505		24.6877	24.7532	135.76	157.754	0.191154			553.986	505		24.1246	24.2429	132.961	185.785	0.216371			551.588	505		26.5172	26.6254	146.028	164.391	0.216957			553.204	505		23.2059	23.0782	126.573	181.531	0.201425
	551.145	506		28.1709	28.2288	154.822	137.882	0.202734			551.419	506		24.5745	24.6702	135.305	159.001	0.191671			553.985	506		23.8707	23.9621	131.421	188.919	0.217548			551.594	506		26.5517	26.4742	145.199	165.689	0.217134			553.194	506		23.0561	23.1842	127.155	180.792	0.201605
	551.152	507		27.8881	28.2162	154.753	139.029	0.203612			551.424	507		24.669	24.5442	134.614	159.408	0.191079			553.994	507		24.2223	24.0008	131.633	188.221	0.217153			551.59	507		26.5394	26.3405	144.466	166.671	0.217291			553.192	507		23.2211	23.065	126.501	182.333	0.20228
	551.157	508		28.1296	28.036	153.765	140.629	0.203783			551.427	508		24.6239	24.7483	135.733	158.39	0.191809			553.996	508		24.1315	24.2424	132.959	186.459	0.217109			551.582	508		26.6756	26.67	146.273	164.459	0.217506			553.197	508		23.0957	23.1697	127.075	180.631	0.201365
	551.155	509		28.0307	27.9434	153.257	140.381	0.202866			551.414	509		24.6931	24.9063	136.6	156.307	0.19113			553.995	509		24.0263	24.0162	131.718	187.859	0.216728			551.581	509		26.3412	26.5057	145.372	164.86	0.21652			553.206	509		23.3162	23.3548	128.091	177.954	0.200134
	551.152	510		28.2692	27.9792	153.453	140.415	0.203148			551.418	510		24.5542	24.8492	136.286	156.833	0.191167			553.993	510		23.8999	23.9167	131.172	187.813	0.215733			551.592	510		26.3364	26.4345	144.981	165.034	0.216073			553.209	510		23.2321	23.333	127.971	179.31	0.201343
	551.153	511		28.1601	28.0664	153.931	139.928	0.203459			551.415	511		24.702	24.7114	135.531	158.233	0.19143			553.989	511		23.9129	24.0678	132.001	187.679	0.216953			551.584	511		26.4952	26.2544	143.993	167.529	0.217364			553.203	511		23.2324	23.0908	126.642	180.851	0.200916
	551.149	512		28.1394	28.2934	155.176	138.351	0.203613			551.419	512		24.4901	24.6481	135.184	158.947	0.19154			553.992	512		24.0224	24.0533	131.921	187.407	0.216664			551.589	512		26.3996	26.4714	145.184	166.183	0.2177			553.202	512		23.1762	23.0022	126.157	182.212	0.201603
	551.156	513		27.948	28.1273	154.266	139.37	0.203195			551.41	513		24.5068	24.6035	134.939	159.758	0.191961			553.994	513		24.1495	24.1577	132.494	187.428	0.217679			551.588	513		26.6084	26.2876	144.176	167.355	0.217481			553.207	513		23.0812	23.3176	127.887	178.255	0.200111
	551.161	514		27.7299	27.9494	153.29	141.087	0.203537			551.414	514		24.8312	24.2934	133.238	162.721	0.19232			554.001	514		24.2091	24.2577	133.042	185.822	0.216562			551.596	514		26.4395	26.4737	145.196	165.37	0.216748			553.213	514		22.9942	23.0306	126.313	179.585	0.198912
	551.159	515		28.0378	27.9686	153.395	140.5	0.203203			551.415	515		24.6569	24.5429	134.607	159.9	0.191518			553.995	515		23.9557	24.0736	132.033	188.062	0.217566			551.591	515		26.5948	26.555	145.642	164.337	0.216364			553.213	515		23.1297	23.0344	126.333	178.688	0.197928
	551.159	516		28.182	28.2383	154.874	138.27	0.203115			551.42	516		24.6539	24.6985	135.46	158.503	0.191521			554	516		23.9416	23.7478	130.246	190.418	0.21741			551.594	516		26.6725	26.6343	146.077	164.54	0.217281			553.203	516		23.0809	23.1211	126.809	178.367	0.198416
	551.151	517		28.0561	27.9716	153.411	140.588	0.203318			551.406	517		24.5726	24.6037	134.94	159.627	0.191842			553.992	517		24.0108	24.0241	131.761	188.128	0.217266			551.587	517		26.3358	26.6272	146.038	163.781	0.216353			553.208	517		23.3442	23.3744	128.198	176.349	0.198559
	551.145	518		28.0576	27.9159	153.106	140.576	0.20283			551.407	518		24.5377	24.5612	134.707	159.762	0.191664			554	518		23.9098	24.0943	132.146	188.616	0.218488			551.592	518		26.4684	26.2654	144.054	166.105	0.215831			553.206	518		22.9822	23.3654	128.149	177.273	0.199293
	551.153	519		28.0988	28.136	154.313	139.503	0.203428			551.411	519		24.8424	24.5691	134.751	159.078	0.191018			553.993	519		24.1406	23.9584	131.401	189.604	0.218377			551.597	519		26.3771	26.389	144.732	165.88	0.216585			553.2	519		23.0822	23.0672	126.513	179.128	0.198718
	551.151	520		28.2083	28.2876	155.145	138.417	0.203642			551.413	520		24.5822	24.6028	134.935	159.237	0.191501			553.995	520		24.2495	23.9924	131.587	188.527	0.217513			551.595	520		26.2948	26.4412	145.018	165.342	0.216415			553.187	520		23.0166	22.8218	125.167	180.62	0.198031
	551.153	521		28.1102	28.2057	154.695	139.34	0.203878			551.413	521		24.5215	24.6405	135.142	158.108	0.190652			553.993	521		23.992	24.2033	132.744	187.063	0.217499			551.594	521		26.5165	26.4725	145.19	165.464	0.216998			553.198	521		23.0841	22.9526	125.884	180.251	0.199026
	551.155	522		28.0868	27.9985	153.559	140.369	0.203292			551.417	522		24.6691	24.8634	136.365	156.17	0.190578			553.995	522		23.9393	24.1183	132.278	187.752	0.217574			551.584	522		26.542	26.6582	146.208	163.282	0.216072			553.199	522		23.2791	23.2599	127.57	177.347	0.198669
	551.147	523		28.3468	28.1329	154.296	139.809	0.203795			551.413	523		24.4717	24.7052	135.497	157.495	0.190656			553.994	523		23.9857	23.9179	131.179	189.195	0.217514			551.589	523		26.3445	26.4037	144.812	165.619	0.216499			553.195	523		23.1529	23.4549	128.639	175.721	0.198428
	551.153	524		27.9533	27.9608	153.353	141.217	0.203724			551.415	524		24.5361	24.6304	135.086	157.962	0.190554			553.987	524		24.0612	24.0543	131.927	188.383	0.217753			551.59	524		26.5565	26.4237	144.922	166.621	0.217826			553.197	524		23.1847	22.8677	125.419	180.506	0.198573
	551.15	525		27.8773	27.8794	152.906	142.397	0.204219			551.419	525		24.8193	24.5874	134.851	159.159	0.191244			553.994	525		23.8598	23.8187	130.635	189.632	0.217062			551.589	525		26.3985	26.3823	144.695	165.646	0.21643			553.197	525		23.0862	23.2291	127.401	177.163	0.198116
	551.149	526		28.276	28.0191	153.672	141.18	0.204213			551.414	526		24.38	24.5505	134.648	159.41	0.191216			553.99	526		24.3232	24.011	131.69	188.907	0.217999			551.595	526		26.437	26.4275	144.943	164.933	0.216016			553.197	526		23.1944	23.2761	127.659	176.625	0.198017
	551.158	527		28.2092	28.2173	154.759	137.893	0.202606			551.422	527		24.8792	24.5762	134.789	159.026	0.191034			553.994	527		24.1249	24.0598	131.957	188.773	0.218313			551.589	527		26.5915	26.4534	145.085	164.852	0.21615			553.205	527		23.0937	23.4486	128.605	173.253	0.195869
	551.15	528		28.1516	28.2659	155.025	137.818	0.202942			551.412	528		24.7928	24.8734	136.42	156.707	0.191314			554.001	528		24.0446	24.1499	132.451	187.179	0.217057			551.592	528		26.3976	26.6666	146.254	163.439	0.216321			553.197	528		23.0887	23.0817	126.593	177.975	0.197748
	551.155	529		28.056	28.1363	154.315	140.356	0.204216			551.42	529		24.601	24.6619	135.259	158.923	0.191632			554.002	529		24.0578	24.1474	132.437	187.472	0.217588			551.593	529		26.4601	26.5627	145.684	164.116	0.216221			553.196	529		23.2114	23.1454	126.942	178.125	0.198376
	551.148	530		28.1709	28.0023	153.58	140.983	0.203874			551.421	530		24.5403	24.6913	135.421	158.912	0.191856			554.005	530		24.0796	24.0292	131.789	188.125	0.217298			551.583	530		26.5197	26.3622	144.584	166.65	0.217246			553.193	530		23.3858	22.8811	125.492	180.369	0.198368
	551.155	531		27.9543	28.1394	154.332	138.951	0.202928			551.417	531		24.6575	24.5379	134.579	160.495	0.192158			553.994	531		24.0619	23.8077	130.574	190.459	0.218056			551.594	531		26.4996	26.4465	145.047	165.583	0.216829			553.206	531		23.2706	23.0699	126.528	179.482	0.199218
	551.148	532		27.919	28.0815	154.014	139.373	0.202904			551.414	532		24.7264	24.8656	136.377	157.857	0.192298			553.995	532		24.1668	23.9407	131.304	189.271	0.21788			551.579	532		26.5308	26.5316	145.514	165.439	0.217282			553.201	532		23.2359	23.1139	126.769	178.707	0.198699
	551.149	533		28.023	27.9788	153.451	140.101	0.20292			551.418	533		24.9321	24.7806	135.91	158.995	0.192701			554.008	533		23.9871	24.1575	132.493	186.968	0.217057			551.587	533		26.4122	26.5628	145.685	164.987	0.21711			553.196	533		23.1228	23.0312	126.316	178.935	0.198161
	551.146	534		27.9902	27.9246	153.154	141.742	0.20393			551.421	534		24.8296	24.9599	136.894	157.427	0.192651			554.003	534		24.0555	24.2689	133.104	187.07	0.218133			551.587	534		26.3362	26.4943	145.309	164.847	0.216429			553.197	534		23.1014	23.1566	127.003	175.68	0.195848
	551.156	535		28.2245	28.2206	154.777	138.669	0.203406			551.414	535		24.8453	24.5625	134.714	161.042	0.192838			553.995	535		23.9754	23.7455	130.233	190.17	0.217237			551.59	535		26.4818	26.2916	144.197	165.896	0.21582			553.197	535		23.2546	23.1341	126.88	176.803	0.196845
	551.155	536		28.1737	28.0896	154.059	138.639	0.202378			551.413	536		24.6734	24.6757	135.335	159.473	0.192278			553.992	536		24.1957	23.9951	131.602	188.218	0.217103			551.589	536		26.5892	26.4753	145.205	165.213	0.21667			553.204	536		23.0332	23.1019	126.704	177.365	0.19706
	551.155	537		28.0429	28.2765	155.084	139.487	0.204416			551.412	537		24.6705	24.6629	135.265	160.546	0.193171			553.993	537		24.0238	24.023	131.755	187.73	0.216641			551.591	537		26.4631	26.5223	145.463	165.045	0.216833			553.194	537		23.0628	22.8076	125.089	179.663	0.196992
	551.15	538		27.9479	27.8276	152.622	142.122	0.203648			551.414	538		24.6228	24.8219	136.137	158.711	0.192755			553.993	538		24.0269	24.037	131.832	188.923	0.218265			551.592	538		26.3081	26.5141	145.418	164.579	0.21615			553.19	538		23.182	23.2292	127.402	175.828	0.196633
	551.149	539		28.0845	28.057	153.88	141.16	0.204362			551.417	539		24.7067	24.6073	134.96	159.793	0.192043			554.003	539		23.9149	23.9201	131.191	189.692	0.218155			551.589	539		26.4513	26.4333	144.975	165.937	0.217147			553.186	539		23.1288	23.2731	127.642	175.667	0.196883
	551.151	540		28.0917	28.0194	153.674	141.156	0.20414			551.413	540		24.8684	24.6976	135.455	159.137	0.192245			554	540		23.9806	24.1224	132.3	187.551	0.217305			551.588	540		26.2973	26.516	145.428	164.336	0.215963			553.183	540		23.2344	23.0765	126.564	177.659	0.197097
	551.155	541		28.102	28.088	154.05	138.607	0.202212			551.407	541		24.7498	24.8339	136.203	157.055	0.191247			554.003	541		24.1893	23.9858	131.551	188.299	0.217071			551.588	541		26.672	26.6375	146.095	163.611	0.216383			553.191	541		23.1323	22.8735	125.451	179.227	0.197012
	551.149	542		28.4047	28.0509	153.846	139.794	0.203147			551.406	542		24.8269	24.6679	135.292	158.419	0.191223			553.994	542		24.2987	24.0974	132.163	188.75	0.218705			551.582	542		26.5585	26.6108	145.948	163.351	0.215836			553.207	542		23.1773	22.9625	125.939	178.227	0.196758
	551.143	543		27.9975	28.0926	154.075	138.778	0.202569			551.406	543		24.7383	24.7001	135.469	158.709	0.191847			554.001	543		24.0029	24.081	132.073	187.974	0.21751			551.579	543		26.5896	26.8009	146.991	162.456	0.216261			553.193	543		23.0938	23.1792	127.127	175.64	0.196028
	551.147	544		28.0715	28.0509	153.847	139.316	0.202708			551.413	544		24.3995	24.9452	136.813	156.964	0.191989			554	544		24.0729	24.1354	132.372	187.719	0.217799			551.583	544		26.574	26.3301	144.409	166.055	0.216336			553.194	544		23.1103	23.1687	127.07	175.445	0.19566
	551.148	545		28.2008	28.1387	154.328	139.231	0.203227			551.417	545		24.6781	24.6802	135.36	158.883	0.191754			554.007	545		24.0959	23.9768	131.502	189.689	0.218619			551.587	545		26.4401	26.3486	144.51	165.861	0.216394			553.185	545		23.0935	23.3881	128.273	173.84	0.195852
	551.143	546		28.2024	28.0431	153.804	140.131	0.203386			551.417	546		24.7963	24.5454	134.621	159.681	0.191555			554.007	546		24.0687	24.0073	131.669	189.429	0.218635			551.584	546		26.2981	26.4971	145.325	164.224	0.215734			553.185	546		23.2026	23.0844	126.608	176.758	0.196341
	551.143	547		28.0441	28.0875	154.047	139.84	0.203345			551.405	547		24.7191	24.7374	135.673	158.549	0.191896			553.999	547		24.0711	24.0776	132.054	189.142	0.218992			551.579	547		26.6265	26.4655	145.151	165.106	0.216526			553.196	547		23.1828	23.0047	126.171	178.128	0.19705
	551.148	548		28.1721	27.8054	152.5	142.261	0.203471			551.41	548		24.441	24.6883	135.404	158.939	0.191899			553.994	548		24.0383	24.2829	133.181	187.285	0.218422			551.579	548		26.5172	26.4048	144.818	165.484	0.21638			553.189	548		22.9005	23.1531	126.984	176.484	0.19658
	551.149	549		28.0009	27.9929	153.528	140.783	0.203599			551.419	549		24.7734	24.6012	134.927	159.561	0.191876			554.005	549		23.9149	23.9245	131.215	189.793	0.21823			551.577	549		26.3771	26.6096	145.942	163.14	0.215505			553.192	549		23.1769	23.0766	126.565	176.85	0.19639
	551.152	550		27.9415	28.1122	154.183	139.102	0.202912			551.418	550		24.7978	24.5842	134.833	159.244	0.191414			553.996	550		23.8497	23.769	130.362	190.648	0.217907			551.573	550		26.369	26.659	146.213	162.603	0.215389			553.192	550		23.2353	23.0982	126.683	176.58	0.196296
	551.147	551		27.9903	28.2926	155.172	136.736	0.202048			551.409	551		24.6968	24.649	135.189	158.509	0.19113			553.998	551		23.9438	23.8638	130.882	189.839	0.217765			551.578	551		26.4906	26.2324	143.873	166.312	0.215908			553.191	551		23.045	23.1768	127.114	175.619	0.19598
	551.153	552		27.8846	27.9451	153.266	141.375	0.203684			551.41	552		24.7667	24.5914	134.872	159.965	0.192065			553.996	552		23.9248	24.1835	132.636	187.472	0.217853			551.581	552		26.6359	26.3564	144.553	165.895	0.216385			553.203	552		23.1711	23.3071	127.829	174.164	0.195547
	551.151	553		27.9219	27.8296	152.633	141.724	0.203123			551.411	553		24.5587	24.7125	135.537	159.009	0.192165			553.997	553		24.1018	24.087	132.106	188.004	0.217585			551.579	553		26.3675	26.5827	145.794	163.988	0.216278			553.192	553		23.2697	23.3415	128.017	174.482	0.196234
	551.159	554		28.0094	27.7521	152.208	142.355	0.203284			551.414	554		24.7476	24.7385	135.68	158.465	0.19185			553.996	554		24.0853	23.9359	131.277	189.506	0.218058			551.58	554		26.5151	26.7504	146.714	162.546	0.215984			553.2	554		23.0293	23.2154	127.326	175.799	0.196405
	551.157	555		28.0704	28.1261	154.259	138.921	0.202787			551.41	555		24.9507	24.8377	136.223	158.229	0.192479			554.003	555		24.054	24.0107	131.688	188.573	0.217659			551.567	555		26.3483	26.4938	145.307	163.995	0.215497			553.193	555		23.0349	22.9146	125.676	177.428	0.195507
	551.151	556		28.2647	28.1936	154.629	138.782	0.203202			551.399	556		24.7901	24.8197	136.125	158.548	0.192598			554	556		24.1256	24.0784	132.059	188.187	0.217733			551.576	556		26.6898	26.4197	144.9	165.137	0.216154			553.198	556		23.2278	23.1091	126.743	175.925	0.195765
	551.164	557		28.0991	28.2152	154.748	139.308	0.20391			551.408	557		24.6475	24.7958	135.994	159.13	0.19292			554.001	557		24.0109	24.0793	132.064	188.233	0.21776			551.584	557		26.4512	26.4842	145.254	164.902	0.216364			553.196	557		23.13	23.2034	127.26	175.934	0.196361
	551.151	558		27.9646	28.0182	153.667	139.692	0.202697			551.405	558		24.5257	24.6706	135.307	160.265	0.192953			554	558		23.9867	23.9448	131.326	188.677	0.217097			551.577	558		26.3436	26.5296	145.503	164.273	0.2162			553.192	558		23.2356	23.232	127.417	175.448	0.196351
	551.158	559		28.0427	28.1145	154.195	139.623	0.203422			551.41	559		24.7167	24.5633	134.719	160.258	0.192206			553.995	559		24.1356	24.0669	131.996	187.473	0.216748			551.58	559		26.4487	26.6696	146.27	163.646	0.216569			553.196	559		23.1911	23.2805	127.683	175.023	0.196302
	551.172	560		27.9969	28.0121	153.634	139.39	0.202444			551.403	560		24.7389	24.6799	135.358	159.543	0.192407			553.994	560		24.0813	23.9904	131.577	188.697	0.217512			551.583	560		26.5469	26.3696	144.625	166.051	0.216748			553.189	560		23.3169	23.2996	127.788	174.487	0.195856
	551.165	561		28.0272	28.0548	153.868	139.023	0.202326			551.406	561		24.5881	24.6174	135.015	159.718	0.191982			553.999	561		24.1453	24.1233	132.305	188.484	0.218483			551.591	561		26.6546	26.5635	145.688	163.577	0.215638			553.188	561		23.0873	23.0601	126.474	176.11	0.195442
	551.165	562		28.1099	28.1044	154.14	138.842	0.20265			551.412	562		24.8423	24.4365	134.023	162.412	0.193168			554.002	562		23.9375	24.1467	132.434	188.483	0.218694			551.583	562		26.6419	26.6108	145.948	163.419	0.215874			553.187	562		23.0943	23.2043	127.265	175.811	0.196408
	551.162	563		28.0555	28.0936	154.081	138.743	0.20234			551.412	563		24.5943	24.6575	135.235	159.256	0.191943			554.003	563		24.0077	24.0513	131.91	188.563	0.217968			551.588	563		26.4752	26.3793	144.679	165.635	0.216343			553.185	563		23.1396	23.0862	126.617	175.73	0.195261
	551.167	564		28.3213	28.2221	154.785	138.357	0.203082			551.413	564		24.597	25.1011	137.668	155.172	0.191553			554.013	564		24.2729	24.0128	131.7	189.092	0.218299			551.585	564		26.581	26.2638	144.045	166.412	0.216291			553.186	564		23.1924	23.2208	127.355	174.346	0.195109
	551.16	565		28.0212	28.2551	154.967	138.566	0.203343			551.422	565		24.7042	24.9197	136.673	155.382	0.190459			554.011	565		23.9215	24.1284	132.334	188.424	0.218444			551.585	565		26.3648	26.3585	144.564	165.753	0.21622			553.183	565		23.0162	23.2616	127.579	174.389	0.195405
	551.161	566		28.0804	28.2127	154.734	138.646	0.203245			551.417	566		24.7253	24.7414	135.696	155.437	0.189107			554.01	566		23.9957	24.0768	132.05	188.477	0.218112			551.58	566		26.5994	26.3895	144.735	165.854	0.216648			553.191	566		23.0455	23.0752	126.557	175.25	0.194717
	551.159	567		27.9223	28.0631	153.914	138.504	0.201958			551.414	567		24.7148	24.6266	135.066	159.436	0.191932			554.011	567		23.9688	24.1936	132.691	188.161	0.21877			551.584	567		26.6055	26.6643	146.242	163.493	0.216327			553.18	567		23.1876	22.8917	125.551	176.563	0.194429
	551.157	568		27.8114	28.037	153.77	138.836	0.202086			551.42	568		24.6459	24.7093	135.519	157.886	0.19105			553.996	568		23.8754	24.0315	131.802	189.298	0.218608			551.579	568		26.5182	26.6938	146.403	163.737	0.216926			553.182	568		23.1661	23.1975	127.228	175.119	0.195598
	551.164	569		27.999	27.8989	153.013	139.45	0.201643			551.415	569		24.9491	24.7729	135.868	158.263	0.192003			554.006	569		24.1893	23.7752	130.396	190.437	0.217758			551.578	569		26.4584	26.7465	146.693	162.418	0.215839			553.178	569		23.1387	23.1747	127.103	175.046	0.195379
	551.16	570		27.9862	28.0193	153.673	138.221	0.201287			551.421	570		24.9334	24.8129	136.087	159.862	0.193829			554.004	570		24.1513	23.9517	131.364	189.204	0.217881			551.591	570		26.4768	26.4858	145.263	164.589	0.216115			553.183	570		23.0292	23.1362	126.891	175.098	0.194952
	551.166	571		28.2933	28.0569	153.879	138.939	0.20239			551.417	571		24.7074	24.7716	135.861	157.99	0.1917			554.006	571		24.0047	24.0431	131.865	188.603	0.217844			551.585	571		26.5816	26.3642	144.596	166.303	0.217058			553.198	571		23.179	23.1098	126.747	175.812	0.195586
	551.169	572		28.0577	28.0768	153.988	138.89	0.202517			551.412	572		24.71	24.7273	135.618	158.529	0.191838			553.991	572		24.033	24.0654	131.988	187.417	0.216691			551.582	572		26.4188	26.3261	144.387	165.848	0.21608			553.188	572		23.1238	23.1628	127.037	173.988	0.194155
	551.157	573		27.9187	28.0302	153.733	138.332	0.201472			551.41	573		24.6118	24.6708	135.308	158.942	0.191715			553.997	573		24.1129	24.1086	132.225	188.747	0.218737			551.584	573		26.504	26.5666	145.706	163.325	0.215409			553.187	573		23.2661	23.0825	126.597	174.668	0.194261
	551.168	574		28.2254	28.1493	154.386	138.443	0.202668			551.409	574		24.602	24.5566	134.682	159.534	0.191385			554.003	574		24.1147	24.1467	132.434	187.576	0.217809			551.58	574		26.5444	26.7491	146.707	162.682	0.216228			553.183	574		23.0697	23.2046	127.266	173.742	0.194227
	551.172	575		28.1596	28.288	155.147	137.963	0.203147			551.404	575		24.9738	24.5808	134.814	158.226	0.190443			554.005	575		24.193	24.2396	132.943	187.206	0.218193			551.565	575		26.4395	26.736	146.635	162.798	0.216189			553.18	575		23.2798	23.2485	127.507	173.537	0.194476
	551.177	576		27.8964	28.1283	154.271	138.794	0.202655			551.405	576		24.9511	24.9082	136.61	155.405	0.19044			554.001	576		24.1906	24.2648	133.081	187.973	0.219254			551.576	576		26.5468	26.5271	145.489	164.482	0.216318			553.182	576		23.4093	23.2575	127.557	173.65	0.194773
	551.166	577		28.0526	27.8976	153.006	140.706	0.202757			551.41	577		24.6329	25.0532	137.405	155.248	0.191287			554.012	577		24.0129	23.9689	131.459	189.664	0.21858			551.577	577		26.3789	26.1412	143.373	166.716	0.215419			553.181	577		23.0863	23.2246	127.377	173.985	0.194683
	551.164	578		28.231	28.0484	153.833	139.422	0.202711			551.407	578		24.7863	24.6395	135.136	159.76	0.192345			554.001	578		24.0061	23.8223	130.654	191.247	0.219026			551.578	578		26.348	26.3086	144.291	165.134	0.21519			553.185	578		23.0465	23.0842	126.607	175.004	0.194429
	551.153	579		28.0404	28.0615	153.904	138.462	0.201872			551.397	579		24.859	24.8473	136.276	157.885	0.192198			554.002	579		24.1763	23.8778	130.959	190.3	0.218517			551.581	579		26.5377	26.6681	146.262	162.82	0.215747			553.186	579		23.0681	22.899	125.59	176.225	0.194173
	551.156	580		27.9597	27.9131	153.091	139.795	0.202101			551.4	580		24.7783	24.943	136.801	157.419	0.192368			554.009	580		23.859	24.1141	132.255	189.184	0.219298			551.585	580		26.5028	26.6649	146.245	163.405	0.21628			553.185	580		23.1441	23.0653	126.503	175.884	0.195191
	551.162	581		28.1315	28.1053	154.145	138.928	0.202676			551.398	581		24.7157	24.738	135.677	159.05	0.192455			554.004	581		24.0307	24.0335	131.813	188.848	0.218097			551.579	581		26.505	26.3829	144.698	165.437	0.21625			553.184	581		23.2199	23.0026	126.159	175.218	0.19398
	551.161	582		28.0555	28.1758	154.531	138.722	0.20303			551.414	582		24.7477	24.745	135.715	158.603	0.192108			554	582		24.2436	23.9945	131.599	190.005	0.219285			551.583	582		26.5719	26.3922	144.749	165.124	0.215883			553.185	582		23.0861	23.1052	126.722	174.056	0.193638
	551.153	583		28.1489	28.154	154.412	138.405	0.202573			551.417	583		24.7829	25.0055	137.144	156.332	0.191995			553.997	583		24.0965	24.316	133.362	187.631	0.219231			551.584	583		26.574	26.637	146.092	162.982	0.215627			553.175	583		23.1974	23.1857	127.163	173.833	0.194255
	551.161	584		28.036	28.0847	154.032	138.764	0.202411			551.401	584		24.9416	24.6126	134.989	159.558	0.191827			553.998	584		24.1035	24.2567	133.037	187.212	0.218232			551.585	584		26.3468	26.7162	146.526	161.85	0.215013			553.183	584		23.1667	23.5081	128.931	171.395	0.194414
	551.16	585		28.1045	27.8559	152.777	140.674	0.20235			551.407	585		24.7037	24.5805	134.813	159.862	0.191956			553.996	585		24.1048	23.8066	130.568	189.496	0.216893			551.588	585		26.2748	26.3546	144.543	165.019	0.215381			553.179	585		22.9952	23.3428	128.025	172.219	0.193962
	551.155	586		27.8241	27.9358	153.215	139.616	0.202003			551.397	586		24.8967	24.7679	135.84	157.719	0.191446			553.997	586		24.0021	23.996	131.607	188.054	0.216774			551.584	586		26.646	26.1367	143.348	166.799	0.21565			553.184	586		23.2812	23.0822	126.595	173.701	0.19318
	551.153	587		28.1474	28.1037	154.136	139.155	0.202903			551.409	587		24.6931	25.0645	137.467	155.467	0.191613			553.994	587		23.9529	24.1416	132.406	186.515	0.21632			551.574	587		26.5422	26.5546	145.64	163.674	0.215553			553.182	587		23.2386	23.1436	126.932	173.2	0.193242
	551.16	588		27.9797	28.0272	153.716	138.931	0.202093			551.401	588		24.882	24.8915	136.518	157.831	0.192529			554	588		24.1767	24.0334	131.813	187.896	0.21699			551.581	588		26.4354	26.496	145.319	163.694	0.215205			553.191	588		23.0371	23.2302	127.407	172.652	0.193411
	551.157	589		28.0609	27.9458	153.27	139.109	0.201617			551.406	589		24.8664	24.535	134.563	160.461	0.192142			553.994	589		24.0508	24.3162	133.364	186.92	0.218344			551.578	589		26.4231	26.554	145.637	163.813	0.215785			553.178	589		23.1231	23.2084	127.287	173.075	0.193658
	551.152	590		27.9751	28.042	153.798	138.274	0.201595			551.408	590		24.7668	24.6679	135.292	159.019	0.191809			553.997	590		24.2977	24.1829	132.632	187.031	0.217337			551.578	590		26.5854	26.5348	145.531	163.874	0.215598			553.174	590		23.1195	23.1005	126.696	173.862	0.193495
	551.145	591		28.2914	28.3148	155.294	136.719	0.202303			551.412	591		24.6219	24.734	135.655	158.268	0.191678			553.994	591		24.2127	24.1227	132.302	187.498	0.217285			551.575	591		26.6592	26.6891	146.378	162.907	0.215967			553.191	591		23.2186	23.0502	126.42	174.559	0.193803
	551.156	592		28.1036	28.2402	154.885	136.49	0.201397			551.403	592		24.8164	24.7985	136.009	157.891	0.191771			553.993	592		23.8947	24.1354	132.372	187.035	0.216823			551.577	592		26.325	26.5715	145.733	163.296	0.215454			553.188	592		23.2227	23.266	127.604	172.743	0.193707
	551.16	593		27.8872	27.9943	153.536	139.187	0.202057			551.403	593		24.4566	24.5976	134.907	159.541	0.191668			553.99	593		24.128	24.1093	132.229	187.411	0.217164			551.572	593		26.4569	26.645	146.136	162.371	0.214841			553.181	593		23.3337	23.222	127.362	172.147	0.192828
	551.161	594		28.1217	27.995	153.54	138.717	0.201572			551.397	594		24.7776	24.6384	135.13	158.85	0.191438			553.992	594		23.9279	24.063	131.975	187.958	0.217287			551.577	594		26.3652	26.5319	145.515	163.596	0.215357			553.186	594		23.1255	23.3137	127.865	171.156	0.192521
	551.164	595		28.0718	28.003	153.584	137.816	0.201038			551.401	595		24.5573	24.7336	135.653	158.48	0.191777			554.005	595		24.1651	23.8053	130.561	190.13	0.217661			551.568	595		26.5984	26.3676	144.614	164.323	0.214841			553.185	595		23.1344	23.2449	127.488	172.817	0.193704
	551.164	596		27.9538	28.186	154.587	136.271	0.200867			551.41	596		24.7245	24.6572	135.233	159.045	0.191754			553.998	596		23.9786	24.1025	132.191	187.832	0.217364			551.573	596		26.56	26.4873	145.271	163.995	0.215462			553.187	596		23.0898	23.1299	126.857	173.284	0.19319
	551.159	597		27.9583	28.3175	155.309	136.808	0.2023			551.41	597		24.6732	24.8303	136.183	157.952	0.192178			554	597		23.9866	24.0144	131.708	188.626	0.217658			551.58	597		26.428	26.4922	145.298	163.849	0.215435			553.183	597		23.0938	23.0834	126.602	173.523	0.193094
	551.163	598		28.2444	28.0184	153.668	138.144	0.20133			551.41	598		24.6326	24.9383	136.775	157.022	0.19206			553.991	598		24.2027	24.0118	131.694	188.275	0.217257			551.572	598		26.4613	26.5712	145.731	163.872	0.216021			553.187	598		23.0912	23.129	126.852	172.295	0.192194
	551.158	599		27.9438	28.0261	153.711	137.721	0.20107			551.406	599		24.451	24.8513	136.298	158.296	0.192619			553.992	599		24.1771	24.1698	132.561	186.769	0.216951			551.569	599		26.5363	26.4487	145.059	164.55	0.215829			553.191	599		23.1995	23.2117	127.306	172.191	0.192759
	551.157	600		27.9317	28.1157	154.202	137.181	0.201085			551.412	600		24.7531	24.6082	134.965	159.221	0.191616			553.991	600		24.1866	24.1729	132.578	186.779	0.216803			551.576	600		26.5222	26.5621	145.681	163.643	0.215682			553.183	600		23.3304	23.1182	126.793	173.731	0.193536
	551.162	601		28.1259	28.0759	153.983	137.955	0.201583			551.413	601		24.6659	24.7007	135.472	158.564	0.191659			553.988	601		24.0483	23.997	131.613	188.376	0.217138			551.574	601		26.5171	26.4409	145.016	164.476	0.215571			553.192	601		23.2268	23.2703	127.627	172.217	0.193255
	551.162	602		28.0141	27.8584	152.791	138.963	0.200929			551.408	602		24.9516	24.702	135.479	159.298	0.19241			553.979	602		24.1544	23.8869	131.009	189.45	0.217554			551.574	602		26.5753	26.345	144.49	165.268	0.215646			553.189	602		23.2922	23.2452	127.49	171.648	0.192547
	551.161	603		27.9814	27.9839	153.479	138.565	0.201432			551.406	603		24.7434	24.5445	134.615	160.515	0.192342			553.98	603		23.9916	24.1494	132.448	187.009	0.216838			551.57	603		26.5983	26.5536	145.635	163.128	0.215032			553.183	603		23.1493	23.0214	126.262	173.266	0.192307
	551.155	604		28.3359	28.0749	153.978	137.843	0.201407			551.413	604		24.7541	24.8511	136.297	158.48	0.192805			553.996	604		23.9933	24.0345	131.818	186.564	0.215365			551.573	604		26.5279	26.735	146.629	162.361	0.215817			553.177	604		23.1687	23.2717	127.635	171.84	0.192881
	551.154	605		27.9096	28.055	153.869	137.923	0.201377			551.402	605		24.5436	25.0304	137.281	157.197	0.192995			553.993	605		23.9471	24.0236	131.759	186.073	0.214563			551.586	605		26.5847	26.6268	146.036	163.098	0.215653			553.181	605		23.3179	23.2055	127.272	172.19	0.192773
	551.151	606		28.1222	27.971	153.408	137.886	0.200649			551.415	606		25.0417	24.7042	135.492	159.026	0.192302			553.981	606		23.8848	24.0275	131.78	188.417	0.217613			551.583	606		26.4915	26.4761	145.209	164.381	0.215773			553.18	606		23.4109	23.307	127.829	171.999	0.193441
	551.16	607		28.1371	28.1568	154.427	137.116	0.201434			551.403	607		24.8063	24.7783	135.898	158.794	0.192515			553.994	607		24.0866	24.1527	132.467	186.449	0.216241			551.578	607		26.5374	26.437	144.995	164.024	0.215131			553.186	607		23.2358	23.1875	127.173	171.676	0.191961
	551.15	608		28.1632	28.0575	153.883	137.644	0.201117			551.404	608		25.0012	24.8614	136.353	158.949	0.19341			553.984	608		24.2542	24.2113	132.788	187.967	0.218711			551.583	608		26.6997	26.5266	145.486	163.588	0.215446			553.188	608		23.224	23.2048	127.268	171.459	0.192097
	551.158	609		27.8504	28.0011	153.573	137.591	0.200539			551.405	609		24.8114	24.9816	137.013	156.944	0.192462			553.994	609		24.2854	24.1488	132.445	187.852	0.218109			551.583	609		26.4112	26.6847	146.354	162.47	0.215507			553.186	609		23.0281	23.3944	128.307	170.363	0.192448
	551.162	610		28.0196	27.9725	153.417	137.972	0.200641			551.411	610		24.8097	24.7908	135.966	157.853	0.191771			553.988	610		24.1269	24.151	132.457	187.118	0.21709			551.576	610		26.5007	26.3363	144.443	165.655	0.216108			553.182	610		23.1468	23.151	126.973	171.945	0.191967
	551.154	611		28.0002	28.1284	154.272	137.655	0.201698			551.402	611		24.8124	24.6146	135	159.88	0.192241			553.98	611		24.0188	23.9676	131.451	187.522	0.215865			551.58	611		26.6039	26.4617	145.131	163.989	0.21523			553.188	611		23.1337	23.075	126.556	171.849	0.19122
	551.154	612		28.1647	27.8077	152.513	139.169	0.200597			551.406	612		24.6294	24.5664	134.736	160.45	0.192281			553.983	612		24.0338	24.08	132.068	186.496	0.215647			551.581	612		26.5572	26.5571	145.654	163.685	0.215736			553.187	612		23.1428	23.0807	126.587	172.316	0.191779
	551.164	613		27.9341	28.0519	153.852	136.796	0.200243			551.401	613		24.6679	24.7519	135.753	158.503	0.192021			553.989	613		24.0668	24.0906	132.126	187.033	0.216296			551.579	613		26.4923	26.5332	145.523	163.421	0.215281			553.178	613		22.9257	23.2747	127.651	170.714	0.191754
	551.159	614		27.8531	28.3841	155.674	135.174	0.201268			551.404	614		24.8276	24.7849	135.934	158.401	0.192234			553.984	614		24.1279	24.0911	132.129	186.688	0.215946			551.576	614		26.5636	26.5303	145.507	164.409	0.216264			553.178	614		23.1105	22.9421	125.827	172.887	0.19122
	551.165	615		27.8768	28.1273	154.265	136.645	0.200696			551.404	615		24.7001	24.8004	136.019	157.813	0.191774			553.984	615		24.1997	24.0703	132.015	186.818	0.215981			551.58	615		26.444	26.4864	145.266	164.272	0.21579			553.179	615		23.2577	23.2774	127.666	169.994	0.191121
	551.163	616		28.1132	27.9519	153.303	138.16	0.200794			551.395	616		24.6083	24.8685	136.392	157.073	0.191689			553.987	616		23.8279	24.1694	132.558	185.129	0.214763			551.585	616		26.5435	26.472	145.187	162.87	0.214164			553.185	616		23.405	23.2776	127.667	170.036	0.191275
	551.166	617		27.977	27.8591	152.794	138.142	0.200114			551.403	617		24.8419	24.8195	136.124	157.69	0.191825			553.986	617		24.123	24.2665	133.091	185.677	0.216405			551.585	617		26.5042	26.5206	145.454	162.662	0.214254			553.18	617		23.2161	23.2406	127.464	170.533	0.191348
	551.164	618		28.1348	27.9771	153.442	137.279	0.200144			551.413	618		24.8793	24.8821	136.467	158.119	0.192793			553.983	618		24.1393	23.9708	131.469	188.415	0.216979			551.58	618		26.6347	26.3288	144.401	164.495	0.214675			553.174	618		23.083	23.1443	126.936	172.202	0.192253
	551.17	619		28.0809	28.1577	154.432	136.307	0.200601			551.41	619		24.6273	24.785	135.935	159.146	0.192873			553.973	619		24.1861	23.971	131.47	188.131	0.216662			551.578	619		26.6219	26.5724	145.737	163.83	0.216033			553.174	619		23.1014	23.2501	127.516	170.912	0.191725
	551.168	620		27.8962	28.0798	154.005	136.514	0.20025			551.399	620		24.7241	24.5369	134.574	160.948	0.192551			553.984	620		24.0882	24.2207	132.84	185.913	0.216237			551.568	620		26.5856	26.6001	145.89	163.11	0.21544			553.183	620		23.0487	23.0005	126.147	171.975	0.190767
	551.166	621		28.207	27.9211	153.134	138.263	0.200693			551.407	621		24.6749	24.6588	135.243	159.974	0.192665			553.978	621		24.0034	24.1853	132.645	186.109	0.21611			551.588	621		26.6824	26.5419	145.571	163.324	0.215258			553.182	621		23.1447	23.1882	127.177	169.968	0.190451
	551.172	622		28.1384	28.1084	154.162	136.582	0.200504			551.402	622		24.7642	24.8637	136.366	158.539	0.193019			553.989	622		24.1953	24.1479	132.44	187.115	0.216986			551.582	622		26.5042	26.5894	145.831	162.819	0.214987			553.184	622		23.1968	23.357	128.102	169.583	0.19148
	551.169	623		28.1546	28.137	154.319	136.538	0.20068			551.416	623		24.7871	24.7457	135.719	159.865	0.193279			553.996	623		23.9499	23.7404	130.205	189.345	0.215926			551.586	623		26.4958	26.5677	145.712	163.251	0.215273			553.179	623		23.1568	23.1475	126.954	171.343	0.191361
	551.168	624		28.0289	28.0989	154.11	135.876	0.199854			551.412	624		24.9784	24.5447	134.616	160.747	0.192539			553.986	624		23.9975	23.9016	131.089	188.007	0.215896			551.576	624		26.4759	26.4529	145.082	163.284	0.214413			553.173	624		23.2168	23.0557	126.45	171.108	0.190341
	551.172	625		28.1515	28.053	153.858	137.439	0.200842			551.415	625		24.7574	25.0153	137.197	156.735	0.192497			553.986	625		23.9337	24.1318	132.352	186.402	0.216047			551.581	625		26.3976	26.5258	145.482	163.361	0.215002			553.177	625		23.3107	23.1187	126.796	171.522	0.191278
	551.171	626		28.0774	27.9744	153.427	137.629	0.200442			551.408	626		24.7132	24.8389	136.23	158.901	0.193046			553.993	626		23.9863	24.2632	133.073	184.821	0.215303			551.576	626		26.359	26.4055	144.822	164.373	0.215182			553.183	626		23.1614	23.135	126.885	170.354	0.190298
	551.172	627		27.8854	27.9939	153.534	137.161	0.200236			551.403	627		24.76	24.8438	136.257	158.628	0.19285			553.987	627		24.201	24.0098	131.683	188.085	0.216981			551.569	627		26.5079	26.4799	145.23	162.907	0.214223			553.182	627		23.2164	23.2088	127.29	170.223	0.190888
	551.173	628		27.9766	28.3526	155.501	133.912	0.199924			551.41	628		24.7465	24.7752	135.881	158.872	0.192672			553.99	628		24.347	24.1227	132.302	186.786	0.216502			551.579	628		26.5916	26.7815	146.885	161.173	0.214791			553.18	628		23.0999	23.4106	128.397	168.958	0.191262
	551.165	629		28.0536	28.0525	153.855	137.059	0.200492			551.417	629		24.9184	24.8029	136.033	159.073	0.192999			553.985	629		24.166	24.3511	133.555	184.95	0.216338			551.58	629		26.5147	26.5726	145.739	162.457	0.214596			553.174	629		22.9618	23.0837	126.604	172.031	0.191479
	551.17	630		28.21	28.0562	153.875	137.087	0.200625			551.417	630		24.7964	24.9684	136.94	157.734	0.193138			553.988	630		23.8436	24.2402	132.947	185.816	0.216282			551.578	630		26.5367	26.532	145.516	163.346	0.215135			553.18	630		23.363	22.9146	125.676	172.82	0.19098
	551.176	631		27.9867	28.0838	154.027	137.272	0.200889			551.41	631		24.7289	24.8624	136.359	157.958	0.192339			553.984	631		23.8053	24.0092	131.679	187.674	0.216373			551.566	631		26.4532	26.3841	144.705	164.281	0.214952			553.18	631		23.304	23.1389	126.906	170.324	0.190368
	551.163	632		28.1472	28.0247	153.703	136.472	0.199929			551.407	632		24.6773	24.6981	135.458	159.484	0.192571			553.987	632		24.1578	23.8275	130.683	188.984	0.216392			551.579	632		26.4028	26.5568	145.652	162.948	0.21492			553.179	632		23.1475	23.3803	128.23	168.669	0.190658
	551.168	633		28.1305	27.9551	153.321	136.932	0.1998			551.404	633		24.9788	24.6928	135.429	159.471	0.19256			553.989	633		24.0739	24.08	132.068	186.792	0.216094			551.578	633		26.4417	26.5566	145.651	162.63	0.214506			553.174	633		23.1632	23.0931	126.655	170.954	0.190512
	551.165	634		28.1341	27.9929	153.528	136.006	0.199139			551.398	634		24.808	24.7585	135.789	158.544	0.192186			553.99	634		24.0688	24.2467	132.982	185.252	0.215649			551.573	634		26.4695	26.543	145.576	162.041	0.213798			553.177	634		23.1731	23.1592	127.017	170.588	0.190667
	551.165	635		28.0096	27.9687	153.396	136.646	0.199552			551.402	635		24.7083	24.8151	136.099	158.032	0.192072			553.983	635		24.111	24.1236	132.307	186.758	0.216381			551.586	635		26.5295	26.4956	145.317	163.256	0.214691			553.176	635		23.2776	23.2717	127.635	168.824	0.19004
	551.16	636		28.22	28.1185	154.217	136.271	0.200258			551.413	636		24.7965	24.6796	135.357	159.484	0.192345			553.982	636		24.137	23.9555	131.385	188.597	0.217199			551.584	636		26.4594	26.6601	146.219	161.757	0.214474			553.18	636		23.1699	23.4689	128.716	166.783	0.189682
	551.171	637		28.0995	28.1044	154.14	135.436	0.19944			551.397	637		24.7137	24.7294	135.63	158.608	0.191981			553.987	637		24.2667	24.0765	132.049	187.306	0.216697			551.575	637		26.6854	26.5753	145.753	163.332	0.215526			553.167	637		23.2223	23.2088	127.289	169.356	0.189965
	551.17	638		28.0046	28.0596	153.894	134.733	0.198419			551.411	638		24.8374	24.727	135.617	158.998	0.19226			553.973	638		24.0518	24.2966	133.256	185.534	0.216421			551.589	638		26.5692	26.4781	145.221	162.861	0.214103			553.167	638		23.2062	23.2046	127.267	169.655	0.190137
	551.166	639		27.7919	27.8223	152.593	137.528	0.199203			551.406	639		24.7251	24.715	135.551	158.825	0.192069			553.979	639		24.2137	24.0123	131.697	187.024	0.21566			551.582	639		26.6481	26.4988	145.334	162.969	0.214362			553.182	639		23.1586	22.9175	125.692	172.453	0.190555
	551.166	640		27.6892	28.0175	153.663	136.228	0.199417			551.395	640		24.8602	24.7888	135.956	159.122	0.192968			553.985	640		24.208	24.1604	132.509	186.368	0.21634			551.588	640		26.4362	26.6346	146.079	161.464	0.213982			553.189	640		22.9167	23.1405	126.915	170.094	0.190015
	551.176	641		28.1043	27.9196	153.126	136.644	0.199092			551.4	641		24.6655	24.764	135.819	159.01	0.192556			553.98	641		24.191	24.3191	133.379	185.416	0.216563			551.579	641		26.5891	26.7006	146.44	162.231	0.215221			553.178	641		22.9604	23.1532	126.985	169.925	0.189995
	551.172	642		28.3727	28.0261	153.711	134.927	0.198449			551.409	642		24.7622	24.8007	136.021	159.886	0.19378			553.977	642		24.0479	24.1579	132.495	186.824	0.216776			551.584	642		26.2996	26.5557	145.646	162.518	0.214375			553.177	642		23.1153	22.9997	126.143	171.153	0.189885
	551.184	643		28.0474	28.0319	153.742	136.008	0.199323			551.406	643		24.7725	24.7999	136.016	159.066	0.192956			553.98	643		24.1215	23.9375	131.286	188.174	0.216445			551.584	643		26.3691	26.4804	145.233	162.338	0.213611			553.175	643		23.1717	22.995	126.117	171.339	0.190053
	551.18	644		27.8998	28.1421	154.346	135.329	0.199576			551.405	644		24.8637	24.8888	136.504	158.676	0.193356			553.986	644		23.9992	24.0056	131.66	188.16	0.216995			551.593	644		26.3972	26.5275	145.492	162.217	0.213829			553.184	644		23.3166	23.4366	128.539	167.088	0.189668
	551.18	645		28.0747	27.9949	153.539	136.197	0.199335			551.409	645		24.7048	24.6204	135.032	160.703	0.193126			553.982	645		23.9669	24.1644	132.531	186.189	0.216116			551.586	645		26.5861	26.6604	146.22	161.528	0.214272			553.185	645		23.2951	23.442	128.569	165.799	0.188448
	551.169	646		28.0781	28.1697	154.498	134.997	0.199441			551.408	646		24.8854	24.6015	134.928	160.698	0.192998			553.976	646		24.3469	24.3826	133.727	184.496	0.216048			551.579	646		26.6146	26.5211	145.456	162.286	0.213887			553.183	646		23.0942	23.1474	126.953	167.501	0.187717
	551.18	647		28.0932	27.9191	153.124	137.097	0.199491			551.405	647		24.6719	24.7816	135.916	159.21	0.192901			553.987	647		24.075	24.1665	132.543	186.731	0.216834			551.59	647		26.4411	26.5687	145.717	162.287	0.214278			553.189	647		23.2235	23.2735	127.645	166.048	0.187261
	551.178	648		27.69	28.1073	154.156	134.974	0.198977			551.411	648		24.7553	24.5476	134.633	160.381	0.192138			553.979	648		24.1466	23.8495	130.803	189.293	0.216984			551.585	648		26.474	26.6206	146.002	161.359	0.213777			553.175	648		23.1498	23.1307	126.861	167.606	0.187624
	551.171	649		28.1595	27.9948	153.539	136.003	0.199188			551.411	649		24.7729	24.6701	135.304	159.355	0.192294			553.981	649		24.1228	24.1842	132.64	186.204	0.216306			551.582	649		26.3493	26.5002	145.342	162.895	0.214363			553.191	649		23.344	23.1384	126.904	167.784	0.187924
	551.173	650		28.2658	28.1446	154.36	134.369	0.198832			551.393	650		24.6592	24.813	136.088	158.006	0.192108			553.969	650		24.1879	24.1178	132.275	186.348	0.215865			551.574	650		26.5014	26.4737	145.196	163.284	0.21463			553.19	650		23.1491	23.1991	127.236	167.32	0.187797
	551.167	651		27.7828	27.991	153.518	135.407	0.198477			551.395	651		24.7062	25.0624	137.456	156.539	0.192636			553.971	651		24.0725	24.0401	131.849	187.03	0.215908			551.572	651		26.6998	26.6089	145.938	161.602	0.213926			553.185	651		23.205	23.0346	126.335	169.354	0.188476
	551.168	652		28.0772	27.9257	153.16	135.849	0.198523			551.401	652		24.7118	24.6902	135.414	159.421	0.192506			553.977	652		23.9504	23.9416	131.309	187.431	0.215598			551.577	652		26.7278	26.4744	145.2	162.609	0.213918			553.189	652		22.9913	23.1385	126.904	167.829	0.187765
	551.169	653		28.2685	28.0123	153.634	135.159	0.198532			551.396	653		24.6089	24.7546	135.767	158.337	0.191978			553.974	653		24.1835	24.4053	133.852	184.737	0.216587			551.575	653		26.2284	26.3894	144.734	163.896	0.214497			553.189	653		23.303	23.1353	126.887	167.88	0.187936
	551.171	654		28.0497	27.9439	153.26	135.704	0.198432			551.404	654		24.8572	24.7525	135.756	158.969	0.192598			553.977	654		24.3658	24.2102	132.782	185.873	0.216241			551.583	654		26.4796	26.4285	144.948	163.726	0.214731			553.188	654		23.197	23.0475	126.405	168.589	0.187811
	551.182	655		28.152	28.1541	154.413	134.77	0.199166			551.396	655		24.8667	24.976	136.982	156.741	0.192228			553.972	655		24.0449	24.1227	132.302	187.162	0.216835			551.576	655		26.5709	26.4716	145.185	162.821	0.214102			553.196	655		23.0648	23.0384	126.355	168.764	0.187793
	551.18	656		27.9211	28.1741	154.522	134.328	0.198846			551.389	656		24.829	24.9191	136.67	157.83	0.192858			553.979	656		24.0229	24.0786	132.06	187.403	0.21686			551.578	656		26.6866	26.3657	144.604	163.607	0.214047			553.194	656		23.2194	23.0509	126.424	169.666	0.188907
	551.179	657		28.0624	27.9287	153.176	135.394	0.198044			551.403	657		24.6995	25.0262	137.258	156.457	0.192294			553.977	657		24.1054	23.926	131.223	186.809	0.214751			551.571	657		26.4935	26.6048	145.915	161.048	0.213178			553.189	657		23.2348	23.2514	127.524	166.822	0.18778
	551.181	658		27.9557	27.9616	153.357	135.46	0.198363			551.4	658		24.9011	24.5374	134.577	160.01	0.191855			553.979	658		24.0828	24.1049	132.205	185.21	0.214557			551.573	658		26.6127	26.4905	145.288	162.686	0.214097			553.188	658		23.1588	23.4094	128.39	165.268	0.187622
	551.179	659		28.0265	27.9742	153.426	135.995	0.198854			551.404	659		24.9334	24.8909	136.515	157.26	0.192108			553.974	659		24.2059	24.241	132.951	185.486	0.21596			551.578	659		26.5348	26.5894	145.831	161.465	0.213548			553.191	659		23.219	23.2246	127.377	167.663	0.188408
	551.179	660		28.1663	28.1937	154.63	133.96	0.198788			551.403	660		25.1889	24.8121	136.083	158.189	0.192332			553.981	660		24.1014	24.0908	132.127	185.778	0.214979			551.58	660		26.3901	26.5857	145.811	162.398	0.214546			553.188	660		23.0982	23.16	127.022	168.388	0.188523
	551.181	661		27.8996	28.029	153.726	133.785	0.197402			551.394	661		24.7434	24.9737	136.969	157.456	0.192759			553.97	661		24.0554	24.1251	132.315	186.719	0.216322			551.585	661		26.5692	26.747	146.695	161.495	0.214928			553.18	661		23.0679	22.9952	126.118	169.671	0.18841
	551.18	662		27.9036	27.8012	152.477	135.622	0.197291			551.398	662		24.7706	24.8553	136.32	158.901	0.193254			553.978	662		24.274	24.1734	132.58	186.19	0.21629			551.585	662		26.5105	26.6481	146.153	162.002	0.214622			553.181	662		23.2756	23.0823	126.596	168.463	0.187938
	551.173	663		27.9426	27.7626	152.265	136.731	0.198099			551.402	663		24.6811	24.9034	136.584	159.169	0.193847			553.977	663		24.1933	24.2647	133.081	184.194	0.214676			551.578	663		26.5299	26.6181	145.988	161.32	0.213643			553.174	663		23.1918	23.274	127.648	166.871	0.188061
	551.167	664		28.0682	28.0312	153.738	135.097	0.198536			551.397	664		24.6696	24.7135	135.542	160.548	0.193679			553.97	664		24.0661	24.1913	132.678	184.708	0.214624			551.577	664		26.462	26.5394	145.557	162.121	0.213835			553.184	664		23.0659	23.2263	127.386	166.972	0.187689
	551.173	665		28.2693	28.0838	154.027	133.559	0.19758			551.402	665		24.8467	24.9102	136.621	158.422	0.193263			553.973	665		24.0901	24.2849	133.192	184.94	0.215645			551.571	665		26.4142	26.392	144.748	162.754	0.213386			553.192	665		23.0755	23.1326	126.872	167.822	0.187817
	551.17	666		27.9945	28.0847	154.032	134.026	0.197877			551.405	666		24.8121	24.9238	136.696	158.216	0.193232			553.968	666		23.9255	23.9965	131.61	186.898	0.215446			551.583	666		26.625	26.5367	145.542	161.477	0.213184			553.184	666		23.1226	23.2596	127.569	166.939	0.187954
	551.179	667		27.7415	27.9092	153.069	135.665	0.198146			551.402	667		24.7657	24.789	135.956	159.663	0.193449			553.969	667		24.3088	23.9319	131.255	187.57	0.215803			551.579	667		26.3487	26.4902	145.287	162.01	0.213382			553.185	667		23.3301	23.0307	126.313	168.257	0.187347
	551.171	668		28.1246	28.0009	153.572	135.717	0.198954			551.411	668		24.9307	24.7594	135.794	159.329	0.193022			553.971	668		24.2211	24.3853	133.742	183.021	0.214359			551.578	668		26.7086	26.5366	145.541	161.308	0.213107			553.183	668		23.1598	23.0794	126.58	167.139	0.186659
	551.18	669		27.999	28.1174	154.211	133.582	0.197809			551.403	669		24.8709	24.9943	137.082	157.417	0.192925			553.977	669		23.9996	24.1667	132.543	184.862	0.214486			551.577	669		26.6005	26.6941	146.405	160.369	0.213286			553.172	669		23.144	23.2166	127.332	165.154	0.185894
	551.178	670		27.9412	27.8151	152.553	134.769	0.196735			551.395	670		24.7502	24.8476	136.278	158.783	0.193077			553.976	670		24.4319	23.9944	131.598	186.372	0.214933			551.574	670		26.5901	26.7093	146.489	160.572	0.213613			553.182	670		23.051	23.2482	127.506	164.866	0.185906
	551.184	671		27.9596	28.0018	153.577	134.278	0.197616			551.406	671		24.8264	24.5574	134.686	161.308	0.19317			553.979	671		24.0457	24.0731	132.03	185.885	0.214959			551.586	671		26.491	26.3072	144.283	163.36	0.213204			553.173	671		23.2133	23.1811	127.138	164.387	0.184995
	551.182	672		28.0017	27.9704	153.405	134.35	0.197529			551.407	672		24.5324	24.6469	135.177	160.287	0.192917			553.97	672		23.9785	24.2145	132.805	184.769	0.214879			551.589	672		26.3593	26.2929	144.205	163.115	0.212869			553.184	672		23.1734	23.3493	128.061	163.738	0.185642
	551.172	673		28.1223	27.9034	153.037	134.411	0.197017			551.403	673		24.7642	24.8775	136.442	158.01	0.192618			553.97	673		24.2531	24.2342	132.914	185.633	0.216126			551.578	673		26.5209	26.4246	144.927	162.803	0.213647			553.186	673		23.2543	23.1572	127.007	165.536	0.18588
	551.179	674		27.9082	27.9857	153.489	133.804	0.196995			551.402	674		24.6237	24.9392	136.78	157.222	0.192327			553.969	674		24.2416	24.1448	132.423	186.24	0.216052			551.569	674		26.5658	26.749	146.706	160.064	0.21348			553.185	674		23.1538	23.1336	126.877	166.288	0.186324
	551.183	675		28.0874	28.0333	153.75	132.991	0.196687			551.41	675		24.8245	24.7254	135.608	159.645	0.192938			553.963	675		24.0617	24.4588	134.145	183.564	0.215626			551.574	675		26.4057	26.6717	146.282	160.9	0.213649			553.186	675		23.0191	23.1822	127.144	166.16	0.186542
	551.177	676		28.1395	27.8797	152.907	134.675	0.196997			551.404	676		24.7135	24.8269	136.164	158.65	0.192892			553.974	676		24.0185	24.0315	131.802	186.676	0.215599			551.572	676		26.5682	26.3043	144.267	163.294	0.213274			553.187	676		23.0572	23.1857	127.163	166.204	0.186638
	551.177	677		27.8681	28.0476	153.828	132.857	0.196658			551.395	677		24.7346	24.949	136.834	156.85	0.192097			553.969	677		24.0344	23.9857	131.55	186.355	0.214676			551.57	677		26.5142	26.6213	146.006	160.933	0.213325			553.187	677		23.234	22.9953	126.119	167.508	0.186324
	551.175	678		27.9555	28.2313	154.836	131.122	0.196527			551.398	678		24.8579	24.836	136.214	158.824	0.193175			553.969	678		24.1254	23.8994	131.078	187.317	0.215114			551.577	678		26.6827	26.7062	146.471	160.541	0.213593			553.185	678		23.0213	23.0103	126.201	167.409	0.186379
	551.175	679		27.9793	28.0779	153.995	131.937	0.196152			551.396	679		24.7783	24.6976	135.455	159.379	0.192557			553.977	679		24.2605	24.2869	133.203	184.652	0.215454			551.57	679		26.4749	26.357	144.556	163.029	0.213247			553.181	679		23.1707	23.1023	126.705	165.914	0.185654
	551.175	680		27.8812	27.9407	153.242	134.431	0.197258			551.402	680		24.7673	25.0812	137.559	154.949	0.191472			553.974	680		24.0186	24.2512	133.007	184.852	0.215269			551.57	680		26.4477	26.3104	144.301	163.46	0.213454			553.178	680		23.083	23.3644	128.143	164.533	0.186491
	551.169	681		28.1138	27.6456	151.624	137.09	0.197434			551.396	681		25.0541	24.8504	136.293	157.275	0.191817			553.972	681		24.2638	24.1637	132.527	185.609	0.215382			551.574	681		26.5452	26.7026	146.452	159.905	0.212852			553.182	681		23.1951	23.0991	126.688	166.754	0.186439
	551.167	682		28.1368	28.0164	153.657	133.874	0.197387			551.401	682		24.7687	24.6982	135.458	159.302	0.192441			553.972	682		24.2675	23.9372	131.285	186.469	0.2144			551.581	682		26.6007	26.6254	146.028	159.959	0.212385			553.176	682		23.0591	23.2451	127.489	165.257	0.18622
	551.167	683		27.8697	28.1569	154.428	131.582	0.196301			551.407	683		24.8808	24.7466	135.724	158.266	0.191806			553.966	683		24.4007	23.9862	131.554	186.749	0.215243			551.57	683		26.5308	26.5757	145.756	160.834	0.21274			553.174	683		23.1185	23.1564	127.002	165.606	0.185849
	551.18	684		28.0575	27.893	152.98	134.359	0.19681			551.402	684		24.7674	24.8162	136.105	158.15	0.192225			553.966	684		24.0482	24.1144	132.257	185.333	0.214641			551.571	684		26.6241	26.6056	145.92	161.089	0.21344			553.176	684		23.2391	23.0549	126.446	166.606	0.185995
	551.167	685		27.9536	27.8483	152.735	134.541	0.196697			551.406	685		24.9346	24.857	136.329	159.053	0.193537			553.975	685		24.0939	24.1633	132.525	185.306	0.215002			551.578	685		26.5208	26.6164	145.979	160.606	0.212864			553.178	685		23.0881	23.1417	126.922	165.695	0.185815
	551.176	686		27.967	28.2407	154.887	130.612	0.196002			551.408	686		24.9241	24.8679	136.389	158.345	0.192924			553.975	686		24.1032	24.0942	132.146	185.537	0.214691			551.568	686		26.4615	26.2709	144.084	163.006	0.212559			553.185	686		23.0955	23.1528	126.983	165.859	0.185999
	551.173	687		27.8438	28.1382	154.325	131.732	0.19634			551.407	687		24.7364	24.8497	136.29	158.898	0.193251			553.972	687		24.3229	24.242	132.957	184.423	0.214803			551.575	687		26.588	26.4977	145.328	161.098	0.212521			553.18	687		23.0806	23.2038	127.263	165.085	0.18576
	551.176	688		27.7679	27.9803	153.459	132.799	0.196128			551.405	688		24.8293	24.6521	135.206	160.208	0.192893			553.975	688		24.1844	24.2045	132.751	184.106	0.214073			551.578	688		26.5104	26.6679	146.261	159.648	0.212282			553.178	688		23.0791	23.1247	126.829	165.51	0.185536
	551.166	689		28.0875	27.9532	153.31	132.921	0.196004			551.395	689		24.854	24.8882	136.5	157.957	0.192714			553.964	689		23.8834	24.2058	132.758	184.396	0.214307			551.579	689		26.4467	26.6074	145.93	160.538	0.212776			553.166	689		23.2427	23.1142	126.771	165.996	0.18589
	551.167	690		28.2238	27.9862	153.492	131.931	0.195447			551.399	690		25.0087	24.6388	135.133	160.183	0.19282			553.973	690		24.2325	24.1677	132.549	183.468	0.213004			551.575	690		26.6328	26.4261	144.935	162.434	0.213209			553.183	690		23.0854	23.1068	126.73	166.365	0.186164
	551.161	691		28.0354	28.0756	153.982	129.994	0.194447			551.396	691		24.8964	24.8198	136.125	159.155	0.193311			553.968	691		24.0606	24.2746	133.135	183.596	0.214028			551.567	691		26.5795	26.4332	144.974	161.563	0.212392			553.183	691		23.07	23.1159	126.78	165.954	0.185856
	551.16	692		28.1358	28.0504	153.844	128.893	0.19337			551.4	692		24.8191	24.8662	136.38	158.473	0.193116			553.979	692		23.9706	24.2696	133.108	183.626	0.214034			551.577	692		26.5342	26.303	144.26	162.517	0.212318			553.175	692		23.0692	23.0894	126.635	165.719	0.185373
	551.157	693		27.9009	28.2424	154.897	127.862	0.193726			551.404	693		24.9143	25.0687	137.491	157.541	0.193764			553.974	693		24.3863	23.9182	131.18	186.51	0.21431			551.576	693		26.4237	26.5241	145.473	160.928	0.212501			553.186	693		23.2046	23.0857	126.615	166.307	0.185959
	551.153	694		27.8453	27.9627	153.363	131.411	0.194809			551.392	694		24.8267	24.8182	136.117	158.67	0.192854			553.98	694		24.046	24.2069	132.764	184.272	0.214235			551.575	694		26.4187	26.6218	146.008	160.342	0.212656			553.179	694		23.1494	22.9963	126.124	166.821	0.185556
	551.155	695		27.9302	27.7901	152.416	132.664	0.194677			551.395	695		25.1177	24.733	135.649	159.398	0.19285			553.977	695		24.1528	24.1016	132.186	185.389	0.214509			551.574	695		26.513	26.4783	145.221	161.312	0.212534			553.175	695		23.2866	23.3666	128.155	164.045	0.186155
	551.153	696		27.9943	27.7667	152.288	132.81	0.194528			551.398	696		24.7496	24.5562	134.68	161.68	0.193491			553.981	696		24.0906	24.393	133.785	182.775	0.214167			551.578	696		26.4673	26.3681	144.617	162.024	0.21244			553.174	696		23.2439	23.2391	127.456	165.494	0.186433
	551.163	697		27.9566	28.0479	153.83	130.131	0.194344			551.389	697		24.7623	24.9517	136.849	158.117	0.193367			553.975	697		24.1937	24.1455	132.427	183.886	0.213183			551.583	697		26.6657	26.4454	145.041	161.011	0.211814			553.183	697		23.1607	23.0232	126.272	166.65	0.185672
	551.164	698		27.786	27.957	153.331	131.169	0.19447			551.4	698		24.9419	25.051	137.394	156.897	0.193082			553.98	698		24.0874	24.1006	132.181	185.223	0.214468			551.576	698		26.5337	26.6155	145.974	160.125	0.212417			553.181	698		23.2069	22.882	125.498	167.298	0.185186
	551.169	699		28.1456	28.0093	153.618	131.671	0.195302			551.394	699		24.8337	24.852	136.302	158.008	0.192423			553.983	699		24.1548	24.1868	132.654	184.431	0.214364			551.573	699		26.4435	26.405	144.819	161.637	0.212077			553.173	699		22.8229	23.3245	127.924	163.786	0.185419
	551.159	700		28.0895	28.028	153.721	131.392	0.195319			551.397	700		25.0759	24.554	134.668	160.287	0.192244			553.971	700		24.3419	24.2246	132.861	184.639	0.214929			551.573	700		26.485	26.3448	144.489	161.757	0.2119			553.179	700		23.0877	23.144	126.935	164.525	0.184778
	551.159	701		27.6713	28.2879	155.147	126.629	0.193034			551.39	701		24.7509	24.697	135.452	160.231	0.193305			553.967	701		24.2346	24.1542	132.475	184.523	0.213963			551.569	701		26.3913	26.5439	145.581	160.43	0.212118			553.176	701		23.2719	23.0857	126.615	166.487	0.186113
	551.151	702		28.0936	27.8736	152.874	127.664	0.190997			551.393	702		24.7024	24.8951	136.538	158.15	0.192945			553.966	702		24.1048	24.0411	131.854	184.549	0.213123			551.571	702		26.6266	26.5848	145.805	160.072	0.212036			553.187	702		23.3071	23.3014	127.797	163.063	0.184643
	551.159	703		28.1611	27.9885	153.504	129.275	0.193246			551.396	703		24.9114	24.9095	136.617	157.762	0.192692			553.963	703		24.08	24.25	133.001	183.929	0.21423			551.561	703		26.5329	26.509	145.39	160.722	0.212182			553.18	703		23.0488	23.2645	127.595	163.353	0.184582
	551.155	704		28.0423	28.2354	154.859	129.265	0.19487			551.391	704		24.9079	24.7596	135.795	158.247	0.191952			553.968	704		24.1246	24.2386	132.938	183.895	0.214063			551.571	704		26.2533	26.5873	145.819	160.384	0.212322			553.182	704		23.1637	22.9448	125.842	166.669	0.185105
	551.163	705		27.9821	28.3605	155.544	129.555	0.196046			551.4	705		24.6842	24.6517	135.203	159.923	0.192607			553.965	705		23.9262	24.1251	132.315	184.775	0.214099			551.576	705		26.5336	26.451	145.071	161.944	0.212834			553.182	705		22.9763	22.789	124.987	168.631	0.185486
	551.163	706		27.7348	27.6431	151.61	134.46	0.195056			551.397	706		24.7053	24.7465	135.723	159.863	0.193292			553.969	706		24.2102	24.2205	132.838	184.097	0.214107			551.569	706		26.6172	26.2286	143.852	163.247	0.212497			553.178	706		23.0571	23.1113	126.755	165.776	0.185592
	551.161	707		27.8338	27.8711	152.86	130.765	0.193527			551.41	707		24.7652	24.8378	136.224	159.501	0.1938			553.965	707		24.02	24.2653	133.084	183.885	0.214354			551.562	707		26.6361	26.4955	145.316	161.286	0.212524			553.18	707		23.1814	23.2099	127.296	165.163	0.185881
	551.166	708		27.9829	28.0289	153.726	128.659	0.192948			551.405	708		24.8239	24.9711	136.955	158.199	0.193625			553.965	708		24.2798	23.9895	131.572	186.129	0.214458			551.567	708		26.6232	26.667	146.257	159.685	0.212354			553.178	708		23.0491	23.2253	127.38	163.286	0.184174
	551.165	709		28.123	28.2113	154.726	126.467	0.192378			551.411	709		24.8367	24.781	135.912	159.5	0.193343			553.97	709		24.1797	24.0778	132.056	185.877	0.214987			551.565	709		26.4259	26.8214	147.103	158.271	0.212061			553.185	709		22.878	22.9526	125.885	165.864	0.184314
	551.169	710		27.9565	27.9826	153.472	128.429	0.192461			551.401	710		24.95	24.7679	135.841	159.821	0.193493			553.976	710		24.2613	24.1802	132.617	184.796	0.214672			551.561	710		26.4943	26.5466	145.596	160.178	0.211813			553.182	710		23.1103	22.9505	125.873	165.676	0.184227
	551.167	711		28.1899	28.1811	154.561	127.133	0.192765			551.398	711		24.7958	24.8901	136.511	157.956	0.192747			553.968	711		24.2471	24.189	132.666	184.428	0.21439			551.567	711		26.2864	26.3157	144.329	162.241	0.211968			553.182	711		23.1334	23.0605	126.477	165.677	0.185111
	551.159	712		28.1849	28.3139	155.289	126.983	0.193547			551.405	712		24.8329	24.9027	136.58	157.874	0.192737			553.966	712		24.1792	24.3399	133.493	183.181	0.214256			551.557	712		26.4577	26.4231	144.919	161.637	0.212374			553.194	712		23.0727	23.3251	127.927	162.671	0.184439
	551.168	713		27.894	27.9193	153.124	130.264	0.193426			551.398	713		24.8709	24.5595	134.698	161.004	0.192976			553.966	713		24.3415	24.2345	132.915	183.668	0.213903			551.574	713		26.5384	26.7002	146.439	158.935	0.211727			553.186	713		23.2092	23.2524	127.529	163.588	0.184734
	551.158	714		28.1553	27.649	151.642	132.513	0.193564			551.396	714		24.985	24.6591	135.244	160.317	0.1931			553.955	714		24.1847	24.1342	132.365	184.271	0.213594			551.57	714		26.4765	26.7633	146.785	158.617	0.211957			553.183	714		23.1189	23.0942	126.661	165.125	0.184864
	551.152	715		27.9415	27.8884	152.955	129.636	0.192763			551.4	715		24.7134	24.8615	136.354	158.655	0.193088			553.961	715		24.0863	24.0829	132.084	184.937	0.213855			551.575	715		26.5562	26.4262	144.936	160.929	0.211718			553.188	715		22.9603	23.2834	127.699	162.7	0.184105
	551.166	716		28.1257	28.1935	154.629	127.737	0.193337			551.401	716		24.7562	24.9188	136.669	158.658	0.193587			553.966	716		24.145	23.968	131.454	186.438	0.214606			551.575	716		26.6403	26.4639	145.143	160.635	0.211617			553.183	716		23.2451	22.9378	125.803	165.366	0.183845
	551.148	717		28.0664	28.0266	153.713	128.347	0.192647			551.396	717		24.8405	24.6776	135.345	159.184	0.192229			553.968	717		24.074	24.0809	132.073	184.611	0.213526			551.572	717		26.4708	26.5721	145.736	159.603	0.211423			553.192	717		23.077	22.8201	125.158	166.73	0.184081
	551.152	718		28.0199	28.084	154.028	128.285	0.193061			551.404	718		24.769	24.7556	135.773	159.121	0.192767			553.965	718		24.2047	24.1467	132.434	183.707	0.213113			551.568	718		26.5994	26.3641	144.595	161.218	0.211415			553.199	718		23.1167	22.8304	125.214	168.184	0.185501
	551.156	719		28.1762	28.1972	154.649	127.326	0.193154			551.395	719		25.0936	24.9514	136.847	157.67	0.192933			553.973	719		24.0841	24.3378	133.482	182.344	0.213131			551.568	719		26.4445	26.4726	145.19	159.651	0.210645			553.187	719		23.1366	23.2444	127.485	163.634	0.184696
	551.149	720		28.1721	28.2069	154.702	127.058	0.192949			551.394	720		24.8217	24.8314	136.189	157.478	0.19188			553.975	720		24.1394	24.0823	132.081	184.43	0.213367			551.568	720		26.4489	26.4793	145.227	160.125	0.211238			553.185	720		23.0701	23.1408	126.917	164.238	0.184299
	551.152	721		28.091	28.1226	154.24	128.249	0.193204			551.4	721		24.7153	24.9145	136.645	157.425	0.192417			553.972	721		24.085	24.0332	131.811	184.959	0.213538			551.57	721		26.5327	26.5539	145.636	159.975	0.211742			553.18	721		23.1606	23.1377	126.9	164.012	0.184158
	551.154	722		28.0824	27.798	152.46	131.158	0.19339			551.399	722		24.8063	25.0028	137.129	157.391	0.192978			553.962	722		24.0007	24.0403	131.85	185.086	0.213689			551.564	722		26.3818	26.6302	146.055	159.572	0.211818			553.177	722		23.0063	22.9137	125.671	166.513	0.184574
	551.148	723		27.9088	27.9301	153.184	129.242	0.192688			551.406	723		24.8076	24.5622	134.712	160.572	0.192614			553.962	723		24.1926	24.169	132.556	183.286	0.212815			551.572	723		26.5725	26.2953	144.218	161.758	0.211492			553.191	723		22.8386	23.0595	126.471	165.13	0.184548
	551.139	724		27.9417	27.9287	153.176	128.951	0.192482			551.402	724		24.8539	24.8631	136.363	158.721	0.193197			553.966	724		24.5172	24.1986	132.718	183.69	0.213461			551.565	724		26.5616	26.5308	145.51	160.047	0.21147			553.174	724		23.0629	23.033	126.325	164.282	0.183607
	551.143	725		28.0034	28.2045	154.689	127.141	0.192933			551.404	725		24.8778	25.0133	137.187	157.695	0.19342			553.968	725		24.1754	24.2117	132.79	184.663	0.214861			551.575	725		26.7085	26.3759	144.66	161.541	0.211888			553.185	725		23.1968	23.1422	126.925	164.131	0.184348
	551.145	726		28.218	27.9556	153.324	128.94	0.192713			551.404	726		24.9263	24.9191	136.67	158.537	0.19356			553.978	726		24.1556	24.265	133.082	182.765	0.213106			551.565	726		26.6273	26.6624	146.231	158.672	0.211101			553.186	726		23.1198	22.9891	126.085	165.009	0.183839
	551.143	727		27.854	28.1589	154.439	127.025	0.192501			551.399	727		24.6406	24.924	136.697	158.498	0.193412			553.969	727		24.1273	24.1991	132.721	183.743	0.213605			551.573	727		26.4126	26.5391	145.555	159.764	0.211193			553.186	727		23.0963	23.1502	126.968	163.659	0.183852
	551.148	728		27.9063	28.0367	153.768	128.064	0.19249			551.412	728		24.6637	24.75	135.742	159.618	0.193173			553.975	728		24.133	24.0939	132.144	183.851	0.21265			551.569	728		26.4775	26.5008	145.345	160.024	0.211327			553.187	728		22.9757	22.9724	125.993	164.686	0.183407
	551.143	729		27.8742	27.9459	153.271	128.98	0.192529			551.407	729		25.0672	24.8099	136.071	159.129	0.193337			553.981	729		24.0611	24.098	132.166	182.196	0.21091			551.564	729		26.4726	26.735	146.629	157.786	0.210847			553.173	729		23.0876	22.986	126.068	165.386	0.184202
	551.139	730		28.1493	27.89	152.964	129.599	0.19278			551.403	730		24.8244	24.7953	135.991	158.319	0.192293			553.974	730		24.158	24.095	132.15	181.66	0.21017			551.573	730		26.3168	26.7201	146.547	158.242	0.21111			553.183	730		23.0855	23.2222	127.363	163.405	0.18423
	551.147	731		28.1393	27.83	152.635	129.707	0.192358			551.399	731		24.6504	24.7236	135.598	159.793	0.19306			553.979	731		24.3585	24.1073	132.218	182.139	0.210904			551.57	731		26.5171	26.3767	144.664	160.737	0.211038			553.182	731		23.2382	23.3189	127.894	162.467	0.184189
	551.142	732		27.9356	27.9695	153.4	128.718	0.192588			551.406	732		24.7875	24.5148	134.453	161.609	0.19315			553.976	732		24.3301	24.1479	132.44	182.515	0.211839			551.565	732		26.62	26.5743	145.748	159.108	0.210911			553.177	732		23.0443	23.2914	127.743	161.913	0.183478
	551.14	733		27.7578	28.1297	154.278	126.603	0.191887			551.399	733		24.8177	24.7576	135.784	159.673	0.193283			553.967	733		24.3638	24.4591	134.147	180.021	0.211654			551.569	733		26.4411	26.6464	146.143	158.806	0.211184			553.181	733		23.0582	23.0683	126.519	163.535	0.183188
	551.147	734		28.2037	27.9591	153.343	128.524	0.19236			551.406	734		24.7499	24.9451	136.813	158.37	0.193563			553.978	734		24.1443	24.3895	133.765	180.66	0.211685			551.562	734		26.5066	26.3331	144.425	161.036	0.210926			553.179	734		23.0095	23.0565	126.454	163.95	0.183412
	551.149	735		28.1811	28.0407	153.791	129.06	0.193388			551.407	735		24.8243	25.0896	137.605	157.079	0.193526			553.978	735		24.1375	24.0188	131.732	183.381	0.211537			551.567	735		26.8616	26.6211	146.005	158.639	0.210851			553.178	735		23.1195	23.119	126.797	163.041	0.183144
	551.15	736		27.9782	28.1106	154.174	128.758	0.193617			551.404	736		24.8345	24.8808	136.46	158.084	0.192697			553.965	736		24.193	23.9137	131.156	184.363	0.211732			551.567	736		26.5147	26.7665	146.802	157.579	0.210893			553.18	736		23.2693	23.2361	127.44	162.062	0.183258
	551.145	737		27.9689	28.1684	154.491	127.413	0.192861			551.416	737		24.8217	24.8394	136.233	157.958	0.192418			553.963	737		24.1393	24.2713	133.117	180.999	0.211092			551.572	737		26.3666	26.8789	147.418	156.001	0.210068			553.181	737		23.1534	23.086	126.616	163.915	0.183665
	551.147	738		28.174	28.1383	154.326	128.12	0.193284			551.401	738		24.9045	24.8531	136.308	157.183	0.191693			553.964	738		24.1546	24.1576	132.493	182.578	0.211885			551.567	738		26.4817	26.337	144.446	159.228	0.209238			553.18	738		23.0738	23.0834	126.602	163.554	0.183239
	551.146	739		27.9284	27.9655	153.378	128.855	0.192709			551.403	739		24.9607	24.94	136.785	155.545	0.190884			553.962	739		24.1775	24.1629	132.523	183.346	0.212787			551.568	739		26.5806	26.5513	145.622	159.302	0.210976			553.181	739		22.9937	22.7659	124.861	165.576	0.182581
	551.148	740		28.0033	27.8442	152.713	129.543	0.192335			551.404	740		24.9693	24.9321	136.741	158.358	0.193548			553.968	740		23.9941	24.1407	132.401	182.611	0.211726			551.567	740		26.5269	26.4747	145.202	159.707	0.210735			553.177	740		23.0558	23.0412	126.37	162.51	0.18192
	551.151	741		27.9634	28.0116	153.631	128.826	0.19292			551.397	741		24.9587	24.8139	136.093	157.65	0.191907			553.972	741		24.2308	24.1326	132.356	182.308	0.211346			551.573	741		26.5361	26.5211	145.456	159.545	0.210985			553.179	741		23.172	23.0354	126.338	159.769	0.179554
	551.151	742		27.9289	28.0069	153.605	129.329	0.193369			551.402	742		24.7587	25.1346	137.852	155.136	0.192014			553.963	742		24.2535	23.8317	130.706	186.731	0.213688			551.566	742		26.5364	26.5227	145.465	159.265	0.210579			553.175	742		23.1698	23.1898	127.185	161.598	0.182443
	551.149	743		28.0095	28.0137	153.642	128.185	0.192455			551.407	743		24.7234	24.8577	136.333	156.597	0.191114			553.974	743		24.1866	24.1753	132.591	182.989	0.212403			551.578	743		26.4405	26.3669	144.61	160.72	0.21087			553.183	743		23.2543	23.2736	127.645	161.176	0.182674
	551.158	744		27.9602	28.0871	154.045	126.925	0.191822			551.407	744		24.8705	24.673	135.32	157.839	0.190921			553.967	744		24.0955	24.3747	133.684	182.22	0.213414			551.573	744		26.5058	26.301	144.249	161.313	0.210977			553.17	744		23.0318	23.0248	126.28	163.448	0.182696
	551.153	745		28.1963	27.9187	153.122	128.484	0.19214			551.404	745		24.7978	24.6383	135.13	158.587	0.191285			553.961	745		24.1727	24.1488	132.445	183.758	0.213112			551.568	745		26.528	26.6236	146.018	158.925	0.211156			553.175	745		23.2161	23.1606	127.025	162.735	0.183179
	551.154	746		28.1867	28.1077	154.158	126.366	0.191634			551.402	746		24.8811	24.9243	136.698	156.384	0.191612			553.964	746		24.1575	24.0859	132.1	184.263	0.213151			551.567	746		26.6198	26.7882	146.921	156.802	0.210176			553.177	746		23.0445	23.082	126.594	161.345	0.181275
	551.163	747		28.0308	28.0521	153.853	127.446	0.192063			551.409	747		24.9268	24.9983	137.104	155.823	0.191575			553.969	747		24.1966	24.3494	133.545	182.142	0.21302			551.567	747		26.463	26.4843	145.254	159.281	0.210372			553.177	747		23.0043	23.0946	126.664	161.625	0.181561
	551.153	748		27.801	28.0811	154.012	126.675	0.191601			551.409	748		24.9301	24.7825	135.921	158.578	0.19248			553.965	748		24.1082	24.2183	132.826	183.134	0.212911			551.568	748		26.4545	26.5512	145.621	159.023	0.210582			553.176	748		23.0137	22.7537	124.794	164.328	0.181239
	551.156	749		28.029	28.1223	154.238	126.541	0.191888			551.41	749		24.67	24.7136	135.543	158.97	0.192302			553.967	749		24.1717	24.2214	132.844	183.091	0.21295			551.564	749		26.5027	26.3475	144.504	160.844	0.210846			553.167	749		23.1688	23.0837	126.604	160.18	0.180283
	551.15	750		28.1538	27.9809	153.463	127.364	0.191603			551.412	750		24.605	24.876	136.433	158.234	0.192824			553.963	750		24.2115	24.2678	133.098	182.517	0.212769			551.568	750		26.773	26.6863	146.363	158.559	0.2114			553.171	750		22.9803	23.1866	127.168	159.925	0.180803
	551.145	751		28.0753	27.9262	153.163	127.862	0.19149			551.402	751		24.9458	24.822	136.137	158.718	0.192984			553.962	751		24.1013	24.2309	132.896	182.012	0.211801			551.566	751		26.5801	26.5537	145.635	158.581	0.210165			553.169	751		23.1868	23.1527	126.982	159.556	0.180258
	551.15	752		28.0649	28.0065	153.603	127.032	0.191465			551.411	752		24.9253	24.7695	135.85	158.313	0.192078			553.969	752		24.0488	24.07	132.013	183.438	0.211961			551.575	752		26.5399	26.4727	145.191	158.967	0.209866			553.165	752		23.0814	22.9985	126.136	161.846	0.180972
	551.146	753		28.0974	28.1076	154.157	127.251	0.192288			551.401	753		24.9258	24.7719	135.863	158.612	0.192458			553.97	753		24.3041	24.0473	131.889	183.356	0.211848			551.575	753		26.5785	26.3729	144.643	160.726	0.210962			553.169	753		22.9919	23.0371	126.348	162.111	0.181554
	551.144	754		28.2687	28.1196	154.223	126.85	0.192092			551.402	754		24.9305	24.7728	135.867	159.203	0.192894			553.969	754		24.141	24.2774	133.151	181.246	0.211329			551.569	754		26.568	26.8409	147.21	156.516	0.210473			553.168	754		23.2434	23.1446	126.937	160.34	0.180897
	551.149	755		28.2432	28.3225	155.336	124.253	0.191353			551.405	755		24.7437	24.8205	136.129	158.942	0.193023			553.957	755		23.8756	24.1653	132.536	183.564	0.213074			551.57	755		26.4833	26.9397	147.752	155.663	0.21021			553.167	755		22.9807	23.0944	126.662	160.763	0.180735
	551.15	756		27.8962	28.1429	154.351	125.765	0.191333			551.399	756		24.85	24.8349	136.208	158.71	0.19301			553.951	756		24.1231	24.2116	132.79	182.713	0.212471			551.57	756		26.4703	26.3697	144.626	160.13	0.210344			553.161	756		22.8318	22.891	125.547	162.044	0.180259
	551.154	757		27.9734	27.9548	153.319	127.997	0.191868			551.402	757		24.8089	25.0477	137.375	156.63	0.192708			553.956	757		24.31	24.1347	132.368	183.348	0.212561			551.568	757		26.6465	26.5434	145.578	158.959	0.210577			553.157	757		23.1536	22.9739	126.002	161.601	0.180616
	551.158	758		27.8895	27.9471	153.277	127.843	0.19166			551.403	758		25.1672	25.1188	137.765	156.104	0.19292			553.965	758		24.3611	24.1202	132.288	183.54	0.212682			551.567	758		26.5126	26.3922	144.749	160.257	0.210672			553.169	758		23.1346	23.3742	128.197	158.035	0.180654
	551.149	759		28.3321	28.1342	154.304	126.145	0.19168			551.395	759		25.0324	25.0917	137.617	157.076	0.193494			553.971	759		24.0349	24.1891	132.666	183.061	0.21265			551.573	759		26.6231	26.6514	146.171	158.181	0.210525			553.166	759		22.978	22.9804	126.037	161.785	0.180856
	551.152	760		28.0219	28.1355	154.31	126.521	0.191985			551.398	760		24.8893	24.7186	135.57	159.752	0.192958			553.975	760		24.1908	24.0305	131.796	183.602	0.211948			551.571	760		26.6142	26.3246	144.379	159.791	0.20956			553.18	760		23.014	22.9444	125.839	162.389	0.181064
	551.158	761		28.2118	27.826	152.613	129.392	0.192223			551.399	761		24.7898	24.6947	135.439	160.042	0.193072			553.965	761		24.1665	24.245	132.973	182.039	0.212001			551.569	761		26.5214	26.5993	145.885	158.237	0.210359			553.179	761		23.1047	22.9222	125.718	161.904	0.180456
	551.159	762		27.9754	28.1217	154.235	125.952	0.191353			551.4	762		24.707	24.868	136.39	157.959	0.192583			553.965	762		24.2365	24.2144	132.805	182.714	0.212549			551.563	762		26.2007	26.5666	145.706	157.694	0.209261			553.177	762		23.1334	23.1643	127.046	160.029	0.180721
	551.153	763		28.2133	28.0271	153.716	126.853	0.191451			551.396	763		24.5979	25.0614	137.45	156.357	0.192508			553.961	763		24.3281	24.2352	132.919	182.975	0.212915			551.566	763		26.4152	26.4881	145.275	159.058	0.210141			553.177	763		22.9002	23.1417	126.922	160.244	0.180723
	551.15	764		28.0054	27.7636	152.271	128.548	0.190965			551.402	764		24.8367	24.6432	135.157	159.931	0.192626			553.966	764		23.983	24.0627	131.973	183.691	0.212287			551.568	764		26.6027	26.2548	143.996	161.238	0.210696			553.168	764		23.0359	23.174	127.099	160.524	0.181039
	551.157	765		28.0812	27.9278	153.171	127.941	0.191645			551.417	765		24.9414	24.7825	135.921	158.275	0.192299			553.97	765		24.2207	24.3837	133.734	181.445	0.212544			551.564	765		26.4082	26.6132	145.961	157.298	0.209352			553.17	765		23.1687	22.858	125.366	164.389	0.182201
	551.158	766		28.1214	28.425	155.898	123.289	0.191327			551.409	766		24.6867	25.2227	138.335	154.599	0.192177			553.975	766		24.2336	24.0889	132.117	182.744	0.211473			551.565	766		26.6454	26.5505	145.618	159.253	0.210821			553.176	766		22.9957	22.9529	125.886	162.375	0.181103
	551.154	767		27.9142	28.034	153.754	126.813	0.19146			551.413	767		24.8314	24.7967	135.999	158.53	0.192542			553.971	767		24.2029	24.2	132.726	182.797	0.212539			551.564	767		26.419	26.3781	144.672	159.636	0.209793			553.175	767		23.0411	22.9865	126.071	161.105	0.180206
	551.162	768		28.1367	27.9806	153.461	127.348	0.191457			551.403	768		24.8632	24.9142	136.643	157.227	0.192282			553.961	768		24.1027	24.3002	133.276	181.967	0.212415			551.56	768		26.5256	26.6691	146.268	157.323	0.209824			553.174	768		22.9076	23.0203	126.256	161.334	0.180709
	551.154	769		27.9294	27.998	153.556	126.259	0.190795			551.412	769		24.9499	24.7859	135.94	157.736	0.191702			553.957	769		24.0118	24.2988	133.268	182.412	0.212816			551.562	769		26.5554	26.6342	146.076	156.833	0.209072			553.17	769		23.0978	23.0028	126.16	161.186	0.180436
	551.165	770		27.9818	27.9721	153.414	126.735	0.190953			551.41	770		24.8978	24.9658	136.926	157.305	0.19265			553.964	770		24.1567	24.1836	132.636	182.878	0.21239			551.571	770		26.4324	26.3892	144.733	159.168	0.209411			553.168	770		23.0665	23.1969	127.224	159.418	0.180458
	551.157	771		28.1981	28.2195	154.771	123.595	0.190198			551.411	771		24.7754	24.5845	134.835	160.587	0.192805			553.956	771		24.0913	24.0598	131.957	183.247	0.211817			551.566	771		26.5902	26.3681	144.617	159.633	0.209846			553.162	771		23.0201	23.14	126.913	160.051	0.180488
	551.162	772		28.1144	28.3338	155.398	122.586	0.190154			551.411	772		24.8709	24.8195	136.124	158.481	0.192623			553.969	772		23.9623	24.136	132.375	182.6	0.211585			551.568	772		26.4302	26.6019	145.899	157.884	0.209829			553.171	772		22.9446	23.0252	126.283	161.894	0.181248
	551.154	773		27.9228	28.0738	153.972	124.37	0.189734			551.405	773		25.0343	24.8873	136.496	158.11	0.192915			553.953	773		24.3528	24.1438	132.418	183.613	0.212888			551.572	773		26.4796	26.5526	145.629	158.122	0.209739			553.171	773		23.0707	22.9741	126.002	161.408	0.180322
	551.158	774		27.987	28.0131	153.639	128.167	0.192379			551.4	774		24.7886	25.0277	137.266	156.979	0.192897			553.962	774		24.1971	24.2414	132.953	182.503	0.212538			551.568	774		26.4505	26.5885	145.826	157.925	0.209798			553.173	774		23.0441	23.0704	126.531	160.784	0.180598
	551.164	775		27.9808	27.8107	152.529	127.789	0.1907			551.407	775		24.7206	24.7216	135.587	159.185	0.192513			553.961	775		24.3549	24.2882	133.21	181.423	0.211707			551.562	775		26.4521	26.4158	144.879	159.903	0.210461			553.166	775		22.8708	23.0721	126.54	161.381	0.181109
	551.155	776		28.111	28.0173	153.662	125.365	0.190172			551.402	776		24.8485	24.905	136.592	157.589	0.192518			553.965	776		24.1506	24.5437	134.611	179.142	0.211307			551.564	776		26.7179	26.403	144.808	159.593	0.21009			553.174	776		23.2489	23.0695	126.526	160.754	0.180666
	551.155	777		28.042	28.3189	155.316	122.779	0.190146			551.409	777		24.8567	24.8737	136.421	157.604	0.192232			553.966	777		24.1913	24.3527	133.564	181.253	0.21208			551.564	777		26.5579	26.3358	144.44	159.427	0.209307			553.173	777		22.9166	23.1368	126.895	159.489	0.179985
	551.165	778		28.1109	27.9396	153.236	126.339	0.190431			551.407	778		24.9857	24.9315	136.738	157.558	0.192747			553.966	778		23.9384	24.2273	132.876	181.476	0.21117			551.556	778		26.3748	26.4757	145.207	158.437	0.209373			553.177	778		23.108	22.9687	125.973	161.181	0.180088
	551.161	779		28.122	28.1093	154.167	125.415	0.190891			551.408	779		24.7266	24.9766	136.985	157.055	0.192578			553.972	779		24.1627	23.9379	131.288	184.63	0.212222			551.557	779		26.51	26.4555	145.096	158.706	0.209463			553.178	779		23.007	22.7729	124.899	163.502	0.180602
	551.169	780		28.189	28.0365	153.767	125.255	0.190198			551.398	780		24.8567	24.9744	136.973	157.791	0.193326			553.962	780		24.3293	24.0178	131.727	183.636	0.211862			551.559	780		26.6364	26.8885	147.471	156.081	0.210315			553.179	780		22.8493	22.8557	125.353	162.863	0.180587
	551.169	781		27.9942	28.2169	154.757	123.782	0.190274			551.401	781		24.8328	24.9369	136.767	158.099	0.193231			553.957	781		24.3189	24.3685	133.65	181.353	0.212287			551.565	781		26.7558	26.5644	145.694	157.761	0.209511			553.176	781		22.9594	23.1107	126.752	160.072	0.180265
	551.17	782		28.1361	27.8426	152.704	127.071	0.190297			551.402	782		24.9436	24.8831	136.473	158.011	0.192787			553.958	782		24.1613	24.3953	133.797	180.829	0.211914			551.56	782		26.606	26.2593	144.02	159.861	0.209096			553.172	782		22.9557	23.1152	126.777	159.942	0.180247
	551.172	783		27.9701	28.0821	154.017	126.101	0.191182			551.39	783		25.016	24.8031	136.034	158.741	0.192797			553.959	783		24.2613	24.2245	132.86	182.904	0.212896			551.556	783		26.4085	26.4862	145.265	158.222	0.209255			553.181	783		22.9464	23.071	126.534	160.531	0.18031
	551.171	784		27.9504	28.1124	154.184	125.842	0.191231			551.398	784		24.7549	24.6737	135.324	159.675	0.192569			553.956	784		24.1386	24.065	131.986	183.109	0.211679			551.558	784		26.2359	26.5843	145.803	157.239	0.20899			553.175	784		22.9779	22.95	125.871	161.427	0.180194
	551.176	785		28.04	28.3636	155.561	123.458	0.190984			551.396	785		25.0511	24.8211	136.132	157.874	0.192186			553.956	785		24.287	24.3593	133.6	181.048	0.211829			551.559	785		26.431	26.4496	145.064	158.055	0.208758			553.182	785		23.0017	23.0178	126.242	160.626	0.180029
	551.161	786		28.0807	28.0449	153.814	125.737	0.190662			551.398	786		24.6611	24.9399	136.784	156.437	0.19154			553.957	786		24.3305	23.9696	131.462	184.153	0.212089			551.563	786		26.4568	26.4542	145.09	157.847	0.208635			553.172	786		22.9535	23.0355	126.339	160.369	0.17993
	551.166	787		27.8173	27.8063	152.505	127.759	0.190599			551.402	787		24.9946	24.9133	136.638	158.196	0.193097			553.956	787		23.928	24.0887	132.116	183.677	0.212379			551.563	787		26.6328	26.5724	145.738	157.493	0.209271			553.167	787		23.0806	23.0064	126.179	161.175	0.180485
	551.178	788		28.1026	27.7868	152.398	126.905	0.189729			551.401	788		24.7833	24.689	135.408	159.995	0.19299			553.96	788		24.2017	24.1949	132.698	182.85	0.212545			551.553	788		26.4662	26.6383	146.099	156.423	0.208666			553.166	788		22.9193	23.2117	127.306	159.378	0.180413
	551.164	789		28.1438	27.9893	153.508	124.744	0.189457			551.4	789		24.8299	24.7358	135.665	159.019	0.192531			553.959	789		24.2647	24.1787	132.609	182.503	0.211999			551.558	789		26.6338	26.4331	144.974	158.457	0.209099			553.172	789		22.9752	22.8325	125.226	162.244	0.179908
	551.164	790		28.0405	28.0891	154.056	124.766	0.190175			551.399	790		24.7917	24.9519	136.85	156.78	0.192162			553.959	790		24.2768	24.1484	132.443	181.926	0.210986			551.559	790		26.4682	26.5114	145.403	158.404	0.209616			553.173	790		23.1721	23.0653	126.502	159.698	0.179677
	551.162	791		27.996	28.0325	153.746	125.219	0.190071			551.398	791		24.9211	24.9302	136.731	156.494	0.191636			553.954	791		24.2465	24.1188	132.281	182.124	0.21106			551.556	791		26.5575	26.4027	144.807	159.028	0.209456			553.17	791		22.8916	23.2184	127.342	158.521	0.179811
	551.169	792		27.8565	27.9164	153.109	125.696	0.189705			551.398	792		24.7656	25.0224	137.237	156.99	0.192856			553.957	792		24.081	24.2359	132.923	181.909	0.211814			551.559	792		26.5919	26.5692	145.72	157.118	0.208808			553.168	792		22.8856	23.1262	126.837	159.748	0.179972
	551.167	793		27.7096	28.0812	154.013	124.267	0.189621			551.399	793		24.8279	24.8737	136.421	159.037	0.193622			553.961	793		24.3683	24.2908	133.224	181.55	0.211761			551.557	793		26.4506	26.4893	145.282	158.18	0.209348			553.173	793		23.2462	23.0171	126.239	161.01	0.180466
	551.172	794		28.153	28.1643	154.468	122.588	0.189001			551.404	794		24.9689	24.9676	136.936	158.458	0.193694			553.96	794		24.0815	24.3577	133.591	180.939	0.211607			551.559	794		26.4225	26.4342	144.98	158.434	0.209022			553.173	794		23.0276	23.0395	126.361	159.824	0.179524
	551.174	795		28.0853	28.1003	154.117	122.49	0.188414			551.398	795		24.8795	24.9304	136.732	158.244	0.193324			553.964	795		24.2929	24.1617	132.516	182.235	0.21158			551.556	795		26.4423	26.5561	145.648	157.96	0.209665			553.171	795		23.1087	23.0134	126.218	159.849	0.179338
	551.175	796		27.8973	28.0375	153.773	124.745	0.189722			551.397	796		24.7963	24.8278	136.169	158.953	0.193154			553.964	796		23.9345	24.2243	132.859	182.047	0.211785			551.56	796		26.3891	26.6144	145.968	156.966	0.209089			553.175	796		22.8614	22.9185	125.698	161.612	0.180085
	551.171	797		28.0664	28.1225	154.239	124.148	0.189875			551.397	797		24.7845	24.8455	136.266	159.532	0.193894			553.963	797		23.9962	24.1633	132.525	181.988	0.211219			551.568	797		26.5377	26.4769	145.214	157.914	0.208864			553.167	797		23.3413	23.0753	126.557	160.26	0.180238
	551.166	798		27.9927	28.0212	153.684	125.718	0.190381			551.387	798		24.6677	24.8756	136.431	157.298	0.19202			553.966	798		24.2251	24.3868	133.751	180.175	0.211172			551.558	798		26.7218	26.4316	144.965	157.621	0.208353			553.171	798		23.1543	23.2087	127.289	158.775	0.180002
	551.172	799		28.1114	27.9426	153.252	125.914	0.190161			551.397	799		24.9038	24.9843	137.027	157.404	0.192958			553.963	799		24.3425	24.3794	133.71	181.341	0.212462			551.556	799		26.6196	26.4889	145.28	157.325	0.208326			553.161	799		22.8476	23.0449	126.391	159.578	0.17924
	551.169	800		27.9768	28.2759	155.081	122.812	0.189836			551.404	800		24.9338	24.8794	136.452	158.56	0.193288			553.95	800		24.3557	24.1976	132.713	182.746	0.212551			551.554	800		26.7308	26.6206	146.002	156.715	0.208852			553.167	800		23.0225	22.8005	125.05	161.852	0.179388
	551.174	801		27.9244	28.0368	153.769	124.227	0.189366			551.403	801		24.9574	24.9142	136.643	158.396	0.193342			553.958	801		24.2754	24.054	131.925	183.014	0.211464			551.559	801		26.5926	26.4821	145.242	158.45	0.209652			553.16	801		23.0868	22.7983	125.038	161.996	0.179566
	551.187	802		27.9534	28.034	153.754	124.296	0.189435			551.402	802		24.5788	24.8888	136.504	158.113	0.192811			553.965	802		24.3037	24.2397	132.944	181.256	0.211174			551.557	802		26.5645	26.7804	146.878	155.521	0.208823			553.157	802		22.8592	23.0131	126.217	160.411	0.179775
	551.179	803		28.2222	28.0402	153.788	124.991	0.190028			551.398	803		24.7936	24.7199	135.577	159.826	0.193126			553.962	803		24.0369	24.1719	132.572	181.492	0.210571			551.568	803		26.3206	26.4461	145.045	157.869	0.20866			553.172	803		23.1787	23.1821	127.143	158.389	0.179338
	551.169	804		28.0794	28.176	154.532	123.127	0.189445			551.403	804		24.8422	24.6779	135.347	160.165	0.193038			553.959	804		24.2483	23.9891	131.569	183.526	0.211443			551.562	804		26.5886	26.5343	145.529	157.058	0.208503			553.16	804		22.9849	22.9429	125.832	160.314	0.179052
	551.181	805		28.1329	28.0673	153.936	123.498	0.18901			551.4	805		25.015	24.8565	136.327	158.646	0.19309			553.963	805		24.3295	24.2626	133.069	181.776	0.211935			551.566	805		26.6085	26.5098	145.394	157.385	0.208743			553.164	805		23.0082	23.0002	126.146	160.353	0.179581
	551.178	806		28.0438	28.1266	154.261	123.254	0.189276			551.393	806		24.9	24.8716	136.41	157.82	0.192471			553.965	806		24.1955	24.4547	134.123	181.295	0.213034			551.557	806		26.5207	26.4411	145.017	158.386	0.20906			553.171	806		23.135	23.2049	127.269	158.948	0.180028
	551.191	807		28.1506	28.0159	153.655	123.695	0.188814			551.404	807		24.7837	24.9598	136.893	156.849	0.192216			553.964	807		24.1119	24.1442	132.42	183.315	0.212466			551.569	807		26.5442	26.3533	144.536	158.688	0.208794			553.163	807		23.0596	23.1028	126.708	159.372	0.179629
	551.192	808		28.003	28.1984	154.656	122.578	0.189232			551.397	808		24.9356	24.8232	136.144	157.983	0.192308			553.964	808		24.0585	23.8168	130.624	184.103	0.210589			551.57	808		26.4748	26.5347	145.531	156.689	0.208027			553.169	808		23.0931	23.0966	126.674	158.845	0.179125
	551.196	809		28.161	28.2161	154.753	122.554	0.189215			551.391	809		24.6528	24.8006	136.02	158.589	0.19255			553.958	809		24.1427	24.069	132.007	180.485	0.208592			551.561	809		26.5412	26.4644	145.145	157.145	0.208052			553.169	809		22.9108	23.0298	126.308	159.809	0.179357
	551.185	810		28.0337	28.0932	154.078	123.671	0.189319			551.402	810		24.9411	24.7852	135.936	159.003	0.192894			553.964	810		24.2055	24.2033	132.744	178.546	0.207597			551.575	810		26.5904	26.6328	146.069	156.607	0.208802			553.166	810		23.1085	22.9474	125.856	160.221	0.179166
	551.184	811		28.081	27.8604	152.802	124.81	0.188563			551.407	811		24.88	25.048	137.377	156.894	0.19301			553.967	811		24.108	24.2616	133.064	181.705	0.211665			551.566	811		26.3909	26.5676	145.711	156.729	0.208211			553.175	811		23.1478	23.0397	126.362	159.835	0.179528
	551.167	812		28.0118	27.8356	152.665	125.562	0.189177			551.403	812		24.9111	25.0667	137.48	156.236	0.192619			553.972	812		24.489	24.0951	132.151	183.003	0.211844			551.567	812		26.6195	26.3397	144.461	158.529	0.208382			553.173	812		23.1248	23.1239	126.824	159.347	0.179746
	551.177	813		28.019	28.1803	154.556	122.768	0.189139			551.405	813		24.8393	24.9634	136.913	156.509	0.191917			553.968	813		24.1109	24.3518	133.559	180.296	0.210923			551.568	813		26.2643	26.328	144.397	158.337	0.207963			553.165	813		23.0425	23.071	126.534	158.761	0.178904
	551.178	814		28.0543	27.9803	153.459	124.481	0.189153			551.401	814		24.9022	24.8619	136.356	157.957	0.192525			553.972	814		24.0609	24.0816	132.077	182.6	0.211078			551.572	814		26.5939	26.465	145.149	157.309	0.208217			553.169	814		22.8997	23.0392	126.359	159.378	0.179112
	551.172	815		27.9643	27.9364	153.219	123.785	0.188249			551.402	815		24.9234	24.778	135.896	159.695	0.193566			553.963	815		24.1382	24.0395	131.846	182.958	0.211122			551.561	815		26.5217	26.7551	146.74	154.582	0.207678			553.172	815		23.0468	23.175	127.105	157.117	0.178187
	551.179	816		27.9696	28.0592	153.892	122.737	0.188312			551.391	816		24.7548	24.8094	136.068	160.079	0.194012			553.964	816		23.9745	24.0651	131.986	181.728	0.209827			551.565	816		26.3808	26.49	145.286	156.923	0.20786			553.167	816		23.2512	23.214	127.318	157.581	0.178985
	551.18	817		28.1175	28.3076	155.254	120.641	0.188347			551.401	817		25.1523	24.8602	136.347	159.028	0.193553			553.965	817		24.3097	24.1347	132.368	181.242	0.210004			551.566	817		26.4271	26.5041	145.363	157.257	0.208395			553.172	817		22.9746	23.0649	126.501	158.617	0.178719
	551.178	818		28.1765	28.2574	154.979	121.103	0.18848			551.403	818		25.0957	25.0059	137.146	157.795	0.19354			553.97	818		24.4108	24.3035	133.294	179.438	0.209512			551.563	818		26.215	26.6821	146.339	155.323	0.207867			553.16	818		22.942	22.8659	125.409	160.212	0.178493
	551.182	819		28.1092	28.002	153.578	122.481	0.187728			551.397	819		24.761	24.9901	137.059	157.831	0.193363			553.969	819		24.1346	24.4701	134.207	178.857	0.210266			551.569	819		26.6367	26.5154	145.425	157.209	0.208405			553.164	819		23.0529	23.2033	127.26	157.371	0.178719
	551.179	820		28.0176	27.9276	153.17	124.318	0.188723			551.388	820		24.5814	24.744	135.71	160.23	0.193698			553.958	820		24.1237	24.2949	133.246	179.476	0.20949			551.569	820		26.7139	26.3767	144.664	157.937	0.20818			553.154	820		22.9898	23.3138	127.866	156.307	0.178583
	551.177	821		27.8741	27.8967	153.001	124.259	0.188434			551.391	821		24.937	24.9439	136.806	158.006	0.193234			553.96	821		24.3492	24.1398	132.396	181.484	0.210218			551.565	821		26.5266	26.5846	145.804	156.808	0.20862			553.161	821		22.9419	22.9422	125.828	160.291	0.179187
	551.181	822		28.0563	28.0244	153.701	122.942	0.188305			551.394	822		25.0079	24.8966	136.547	158.275	0.193106			553.97	822		24.0921	24.0474	131.889	181.211	0.209237			551.566	822		26.4133	26.5268	145.488	157.299	0.208582			553.169	822		22.8904	22.8366	125.248	160.505	0.178466
	551.186	823		28.2328	27.9224	153.142	122.957	0.18756			551.402	823		24.9401	24.9612	136.901	156.922	0.192362			553.954	823		23.9603	24.1647	132.532	180.732	0.209635			551.567	823		26.4438	26.3007	144.248	158.962	0.208495			553.155	823		23.1204	23.0328	126.324	159.527	0.17918
	551.189	824		28.0993	28.0236	153.697	123.14	0.18848			551.394	824		24.8816	24.9002	136.566	158.067	0.19299			553.958	824		24.407	24.3459	133.526	179.639	0.21011			551.556	824		26.4193	26.3567	144.554	158.033	0.207987			553.16	824		23.1014	22.9632	125.943	159.916	0.17904
	551.185	825		27.9993	28.073	153.967	122.976	0.18865			551.402	825		24.8243	24.9649	136.921	157.515	0.192887			553.965	825		24.3086	24.3801	133.714	179.377	0.210164			551.567	825		26.4998	26.6478	146.151	155.851	0.208127			553.17	825		23.0334	23.1882	127.177	157.592	0.178762
	551.194	826		28.2675	28.1755	154.53	121.487	0.18809			551.403	826		25.0812	25.0183	137.214	156.967	0.192898			553.971	826		24.3417	24.3738	133.679	179.578	0.210313			551.557	826		26.6183	26.7462	146.691	155.316	0.208418			553.164	826		23.3355	23.0501	126.419	158.628	0.17859
	551.191	827		28.0486	28.0189	153.671	122.444	0.187832			551.404	827		24.7074	24.9891	137.054	157.24	0.192868			553.964	827		24.0981	24.285	133.192	179.599	0.209468			551.57	827		26.6295	26.5214	145.458	156.12	0.207526			553.154	827		22.9355	22.9792	126.03	159.669	0.178878
	551.192	828		28.1738	28.0254	153.707	122.478	0.187842			551.397	828		24.882	25.1022	137.674	156.241	0.192842			553.956	828		24.197	24.1444	132.421	181.011	0.209857			551.567	828		26.7501	26.6174	145.984	156.356	0.208291			553.17	828		23.103	22.9012	125.603	159.933	0.178503
	551.192	829		27.8395	28.1407	154.339	122.163	0.188322			551.401	829		24.7625	25.0332	137.296	157.079	0.193131			553.962	829		24.3064	24.0708	132.017	181.872	0.210267			551.572	829		26.4862	26.4235	144.921	157.741	0.208198			553.17	829		22.9805	23.0392	126.36	158.52	0.178305
	551.19	830		28.2573	27.9161	153.107	124.94	0.189121			551.397	830		24.8958	24.849	136.286	158.198	0.192633			553.968	830		24.1803	24.1271	132.326	181.694	0.210535			551.564	830		26.5898	26.3518	144.528	158.344	0.208268			553.166	830		23.1634	23.2763	127.66	155.703	0.177782
	551.194	831		27.9136	28.2308	154.833	121.631	0.188532			551.399	831		25.0678	24.6421	135.151	160.463	0.193203			553.964	831		24.2678	24.0757	132.044	181.371	0.209769			551.563	831		26.4203	26.4862	145.265	157.372	0.208363			553.162	831		22.9205	23.229	127.401	156.548	0.178098
	551.197	832		28.192	27.7866	152.397	124.916	0.188177			551.395	832		25.035	24.9083	136.611	158.163	0.193173			553.971	832		24.1459	24.1665	132.542	180.544	0.209498			551.57	832		26.4077	26.525	145.477	156.986	0.208293			553.167	832		22.8959	23.0636	126.493	158.724	0.178691
	551.185	833		28.2242	28.1032	154.133	121.995	0.188099			551.395	833		24.7895	24.9046	136.59	156.775	0.191836			553.977	833		24.0842	24.2214	132.844	181.072	0.210657			551.574	833		26.4478	26.4582	145.111	157.064	0.207907			553.166	833		23.0789	23.0685	126.52	159.11	0.179141
	551.186	834		28.042	28.1077	154.158	121.51	0.187643			551.403	834		24.9245	25.1063	137.697	154.837	0.191646			553.968	834		24.259	24.2551	133.028	181.16	0.211066			551.574	834		26.4919	26.4416	145.02	157.167	0.207699			553.173	834		23.1076	22.9757	126.011	158.603	0.177909
	551.192	835		27.9068	28.1483	154.38	121.606	0.188003			551.396	835		25.0766	24.824	136.149	158.276	0.19259			553.96	835		24.1667	24.253	133.017	179.146	0.208758			551.561	835		26.3993	26.508	145.384	157.454	0.208654			553.165	835		23.0069	22.9853	126.064	159.649	0.178836
	551.196	836		28.1005	28.0734	153.97	121.582	0.187468			551.41	836		24.8478	24.8888	136.504	157.872	0.192794			553.973	836		24.2658	24.267	133.093	180.028	0.209881			551.564	836		26.4939	26.6606	146.221	156.026	0.208224			553.164	836		22.7435	23.1972	127.226	156.693	0.177913
	551.185	837		28.0031	28.0547	153.867	121.744	0.187473			551.404	837		24.821	24.8914	136.518	158.334	0.193102			553.959	837		24.2798	24.2075	132.767	179.976	0.209351			551.573	837		26.5949	26.3064	144.278	158.188	0.207778			553.159	837		22.8795	22.9373	125.801	159.373	0.178289
	551.189	838		27.8622	28.0817	154.015	121.953	0.18781			551.399	838		24.9528	24.7456	135.718	159.556	0.193252			553.958	838		24.3761	24.0181	131.728	181.561	0.209504			551.572	838		26.4105	26.3818	144.692	157.552	0.207593			553.158	838		23.0834	22.9813	126.042	158.922	0.178245
	551.194	839		28.0664	28.0067	153.604	122.481	0.187767			551.395	839		24.8274	24.7022	135.481	160.533	0.193685			553.962	839		24.4044	24.2843	133.188	179.413	0.209333			551.568	839		26.6188	26.575	145.752	156.484	0.20818			553.16	839		23.1873	23.1794	127.128	156.869	0.178125
	551.202	840		27.788	28.092	154.072	120.879	0.187071			551.394	840		24.8472	24.8067	136.053	158.869	0.193			553.959	840		24.4798	24.293	133.236	179.905	0.21002			551.565	840		26.656	26.7706	146.825	155.178	0.208459			553.171	840		23.0045	23.204	127.263	157.51	0.178747
	551.202	841		28.318	28.137	154.319	120.33	0.187004			551.403	841		24.7563	24.9892	137.055	157.598	0.193256			553.959	841		24.2414	24.1865	132.652	180.667	0.20983			551.571	841		26.5078	26.5342	145.528	156.374	0.207653			553.166	841		23.0161	23.0951	126.666	157.913	0.178214
	551.194	842		28.2478	28.0519	153.852	121.171	0.187027			551.408	842		24.9114	24.8616	136.354	157.657	0.192346			553.954	842		24.0363	24.1273	132.327	180.482	0.208971			551.558	842		26.5571	26.4772	145.215	157.073	0.208031			553.168	842		23.065	22.7312	124.67	161.665	0.178672
	551.189	843		27.9473	27.9606	153.351	121.603	0.186727			551.4	843		24.9674	24.7297	135.631	159.143	0.192617			553.954	843		23.9893	23.9379	131.288	181.712	0.208696			551.565	843		26.5162	26.609	145.938	156.916	0.208894			553.16	843		23.0487	23.0941	126.661	156.969	0.177539
	551.192	844		28.1399	28.0873	154.046	119.66	0.186142			551.4	844		24.8001	24.5975	134.906	160.87	0.193137			553.963	844		24.2504	24.0874	132.108	181.03	0.209468			551.574	844		26.494	26.4851	145.259	157.523	0.208413			553.164	844		22.9721	23.1286	126.85	157.161	0.177878
	551.194	845		28.1244	28.3457	155.463	118.28	0.186776			551.409	845		25.0347	24.9279	136.718	158.04	0.193107			553.959	845		24.1742	24.1047	132.203	181.367	0.209851			551.561	845		26.7256	26.4178	144.889	157.372	0.207887			553.161	845		23.1032	23.1214	126.81	157.778	0.178377
	551.197	846		28.019	28.1941	154.632	119.758	0.186965			551.4	846		24.8741	24.9058	136.597	157.237	0.192253			553.964	846		24.1039	24.1187	132.28	181.318	0.209937			551.566	846		26.5924	26.4442	145.034	156.885	0.207531			553.164	846		23.0999	23.0779	126.572	158.073	0.178309
	551.191	847		28.0338	28.0019	153.578	121.483	0.18696			551.403	847		25.0777	24.9519	136.85	153.239	0.189019			553.965	847		24.049	24.2501	133.001	179.959	0.209628			551.565	847		26.4231	26.6632	146.236	156.713	0.209135			553.166	847		23.1008	23.2074	127.282	156.78	0.178263
	551.187	848		28.0178	27.9691	153.398	121.075	0.186472			551.388	848		24.879	25.1036	137.682	151.663	0.188706			553.965	848		24.2572	24.1586	132.499	179.979	0.208799			551.56	848		26.4993	26.5619	145.68	156.284	0.207961			553.165	848		23.0804	22.948	125.86	159.177	0.178235
	551.189	849		28.0996	27.9887	153.505	121.103	0.186548			551.398	849		25.0193	24.8236	136.146	157.984	0.19228			553.954	849		24.0727	24.1267	132.324	180.39	0.209053			551.567	849		26.6447	26.5644	145.694	156.023	0.207668			553.161	849		23.0347	22.7817	124.947	160.12	0.177739
	551.189	850		28.2103	28.1054	154.145	120.874	0.187203			551.403	850		24.7643	24.6016	134.929	160.2	0.192507			553.965	850		24.1204	24.4048	133.849	179.175	0.210124			551.557	850		26.2425	26.4714	145.184	156.622	0.207484			553.169	850		22.9442	22.9651	125.953	158.897	0.178094
	551.198	851		27.9415	28.0718	153.961	120.196	0.186392			551.404	851		24.8899	24.968	136.938	157.669	0.19312			553.969	851		24.109	24.144	132.419	179.75	0.208469			551.556	851		26.5826	26.5148	145.421	157.644	0.208965			553.164	851		23.0269	23.0917	126.648	158.195	0.178452
	551.197	852		28.0401	28.1638	154.466	119.651	0.186665			551.406	852		25.19	24.8832	136.473	156.735	0.191709			553.974	852		24.3837	24.1374	132.383	180.091	0.208888			551.563	852		26.4357	26.5089	145.389	156.697	0.207891			553.164	852		23.1101	22.8426	125.281	159.104	0.177378
	551.199	853		28.0196	28.0574	153.882	120.896	0.186764			551.411	853		25.0217	24.9756	136.98	157.26	0.192856			553.965	853		24.3088	24.2591	133.05	179.743	0.20937			551.56	853		26.613	26.5818	145.789	156.406	0.208143			553.171	853		23.0077	23.1401	126.913	156.862	0.177721
	551.196	854		28.2109	27.8031	152.487	122.589	0.186435			551.406	854		24.9283	25.1532	137.954	154.421	0.191578			553.967	854		24.2725	24.0764	132.048	181.595	0.209791			551.567	854		26.441	26.4904	145.288	156.061	0.20712			553.162	854		22.9616	23.0296	126.307	158.914	0.178584
	551.193	855		27.9713	28.006	153.6	121.438	0.186875			551.401	855		24.8978	25.0496	137.386	155.179	0.19148			553.965	855		24.2154	23.7279	130.137	183.878	0.2094			551.565	855		26.5169	26.4615	145.129	156.784	0.20765			553.159	855		23.09	23.046	126.397	159.271	0.179079
	551.186	856		28.1525	28.0599	153.896	120.712	0.186686			551.4	856		24.8388	24.6984	135.46	157.894	0.191178			553.964	856		24.2106	24.4473	134.082	178.228	0.209347			551.557	856		26.5024	26.4535	145.086	157.154	0.207922			553.163	856		23.0372	23.0241	126.277	158.473	0.178192
	551.192	857		27.9282	28.3234	155.341	118.222	0.186614			551.398	857		25.0599	24.7471	135.727	157.565	0.191282			553.963	857		24.3572	24.1396	132.395	180.941	0.20978			551.57	857		26.6185	26.6083	145.934	155.807	0.207807			553.159	857		22.8681	22.9758	126.012	157.287	0.176662
	551.19	858		28.1635	27.9051	153.047	120.953	0.185843			551.399	858		24.9453	24.8883	136.501	156.466	0.191321			553.97	858		24.2086	24.2463	132.98	179.859	0.209544			551.563	858		26.6212	26.7591	146.762	154.232	0.207398			553.166	858		23.0756	23.2336	127.426	155.684	0.177464
	551.201	859		28.1673	28.1058	154.148	119.108	0.185863			551.399	859		24.7918	24.8144	136.096	157.28	0.191502			553.973	859		24.1493	24.2499	132.999	179.795	0.209455			551.563	859		26.554	26.4678	145.164	157.735	0.208642			553.17	859		22.9123	23.1263	126.837	157.892	0.178474
	551.191	860		28.0705	28.1438	154.356	118.588	0.185604			551.394	860		24.7782	24.9813	137.011	156.149	0.191745			553.974	860		24.2201	24.252	133.011	180.318	0.209922			551.563	860		26.534	26.3986	144.784	157.194	0.207477			553.164	860		23.1444	23.0722	126.54	157.913	0.17806
	551.186	861		28.053	28.1394	154.332	118.886	0.185879			551.391	861		24.898	24.6591	135.244	158.868	0.191732			553.973	861		24.3227	23.9806	131.523	182.022	0.209616			551.56	861		26.5796	26.5432	145.577	156.695	0.208117			553.165	861		23.0824	23.141	126.918	157.24	0.178045
	551.192	862		28.0746	27.9277	153.171	121.086	0.186185			551.391	862		24.8455	24.7743	135.876	157.767	0.191643			553.97	862		24.2282	24.2715	133.118	178.781	0.208437			551.562	862		26.5218	26.4648	145.147	157.25	0.208138			553.167	862		23.0446	23.2628	127.586	156.45	0.178284
	551.193	863		28.0223	28.0168	153.66	119.716	0.185629			551.394	863		25.0161	24.8118	136.081	158.146	0.19224			553.976	863		24.1818	24.1439	132.418	180.25	0.208996			551.562	863		26.4264	26.3316	144.417	158.019	0.207812			553.168	863		22.949	22.9377	125.803	159.094	0.178097
	551.202	864		28.1699	28.0422	153.799	119.812	0.185809			551.402	864		24.925	25.206	138.243	155.247	0.192696			553.971	864		24.1961	24.2337	132.911	179.311	0.208694			551.561	864		26.4536	26.5495	145.612	156.727	0.20822			553.161	864		23.0081	23.0587	126.467	157.22	0.177441
	551.188	865		27.8781	27.9862	153.491	120.037	0.185751			551.397	865		24.7311	24.9475	136.826	156.626	0.191969			553.961	865		24.2202	24.4079	133.866	178.146	0.209052			551.555	865		26.4293	26.4215	144.91	157.521	0.207912			553.164	865		22.9918	22.9948	126.116	158.467	0.17804
	551.197	866		28.1605	27.9897	153.511	119.721	0.185443			551.402	866		24.9424	24.965	136.922	155.653	0.191261			553.966	866		24.2568	24.2529	133.016	178.222	0.207671			551.568	866		26.4527	26.5568	145.652	156.85	0.208411			553.174	866		23.1212	23.0111	126.205	158.862	0.178444
	551.197	867		28.1033	28.0082	153.612	119.866	0.185712			551.402	867		25.0749	24.9034	136.584	156.797	0.191802			553.967	867		24.2963	24.1171	132.271	179.715	0.208282			551.564	867		26.4082	26.5287	145.498	156.51	0.207763			553.175	867		22.9003	22.8344	125.237	160.124	0.178155
	551.198	868		28.0118	28.0379	153.775	120.257	0.186232			551.391	868		24.7245	24.8903	136.512	155.981	0.190909			553.972	868		24.215	24.3029	133.29	178.788	0.208813			551.565	868		26.7301	26.4661	145.154	157.972	0.208902			553.176	868		23.1123	23.0567	126.455	157.491	0.177736
	551.193	869		27.9902	28.0001	153.568	120.556	0.186171			551.401	869		24.8125	24.7446	135.713	158.613	0.192164			553.969	869		24.2775	24.0943	132.146	179.972	0.208304			551.566	869		26.6197	26.6142	145.967	155.846	0.207841			553.169	869		23.0201	23.2466	127.497	155.88	0.177674
	551.194	870		28.039	28.0183	153.668	119.622	0.185516			551.402	870		24.9502	24.7787	135.9	158.636	0.192463			553.96	870		24.2662	24.1355	132.372	178.916	0.207482			551.565	870		26.3048	26.5277	145.492	156.53	0.207846			553.183	870		23.0073	23.086	126.616	157.833	0.178136
	551.191	871		28.1088	27.9726	153.417	119.762	0.185372			551.394	871		24.8507	25.0016	137.122	155.767	0.19163			553.964	871		24.2532	24.2721	133.121	179.633	0.209479			551.575	871		26.588	26.4305	144.959	157.218	0.207821			553.165	871		23.1572	22.8198	125.156	159.84	0.177794
	551.198	872		27.9616	28.1949	154.636	117.554	0.18518			551.403	872		24.9181	24.8704	136.403	156.794	0.191496			553.96	872		24.4527	24.3197	133.383	178.775	0.208987			551.569	872		26.4996	26.7159	146.525	154.418	0.207282			553.163	872		22.8737	22.9022	125.608	158.896	0.177638
	551.195	873		27.8953	28.2491	154.933	117.744	0.18566			551.405	873		25.0424	24.8542	136.314	157.15	0.1918			553.963	873		24.316	24.3766	133.695	178.677	0.209286			551.57	873		26.6157	26.8003	146.988	154.817	0.208316			553.17	873		23.1572	23.1024	126.706	156.858	0.177465
	551.199	874		27.9202	28.0509	153.846	118.725	0.185147			551.389	874		24.857	25.0056	137.144	156.178	0.191997			553.968	874		24.2091	24.1666	132.543	179.442	0.208393			551.578	874		26.543	26.3129	144.314	158.193	0.207917			553.167	874		22.8712	23.1044	126.717	156.761	0.177297
	551.2	875		27.84	28.1577	154.432	118.73	0.185816			551.402	875		24.9141	24.6673	135.289	158.958	0.191998			553.954	875		24.0902	24.0288	131.787	180.583	0.208346			551.571	875		26.5785	26.5423	145.573	155.726	0.207212			553.168	875		23.1624	22.857	125.36	159.015	0.177388
	551.193	876		27.8735	27.8309	152.64	120.888	0.185321			551.396	876		24.8672	24.7286	135.625	158.1	0.191657			553.958	876		23.9984	24.1088	132.226	179.645	0.207992			551.553	876		26.517	26.525	145.478	156.213	0.207626			553.17	876		23.2327	23.1698	127.076	155.73	0.177085
	551.184	877		27.9791	27.9187	153.121	119.098	0.184476			551.395	877		24.7844	24.9623	136.907	157.59	0.193049			553.953	877		24.2145	24.1427	132.412	179.871	0.208561			551.552	877		26.5654	26.7429	146.672	155.123	0.208168			553.168	877		22.956	23.5024	128.9	153.121	0.177347
	551.183	878		28.03	27.9831	153.475	118.052	0.184227			551.397	878		24.9902	24.965	136.921	155.621	0.191259			553.96	878		24.3158	24.492	134.328	176.045	0.207383			551.557	878		26.5195	26.4707	145.18	155.77	0.20668			553.169	878		23.0448	22.9535	125.889	158.292	0.177557
	551.189	879		28.4632	28.1601	154.445	118.527	0.185797			551.401	879		25.03	24.8747	136.426	156.226	0.191038			553.961	879		24.4215	24.3914	133.776	177.249	0.207876			551.551	879		26.4905	26.4531	145.083	156.927	0.20768			553.169	879		23.0318	22.7787	124.931	159.084	0.176794
	551.197	880		28.05	28.0558	153.873	119.475	0.185671			551.402	880		24.9809	24.9471	136.823	157.23	0.19255			553.961	880		24.0158	24.2523	133.013	178.303	0.207779			551.546	880		26.5776	26.4027	144.807	157.178	0.207396			553.171	880		23.0812	22.995	126.117	157.57	0.1772
	551.19	881		28.026	28.1265	154.261	118.21	0.185286			551.405	881		24.9073	24.9826	137.018	158.167	0.193673			553.955	881		24.1192	24.0047	131.655	180.239	0.207694			551.563	881		26.5431	26.4694	145.172	157.297	0.208158			553.164	881		23.1153	23.0273	126.294	157.396	0.177326
	551.19	882		28.2904	28.2108	154.723	117.075	0.185002			551.393	882		24.8523	24.8708	136.405	158.267	0.192944			553.961	882		24.3013	24.2907	133.223	177.344	0.207081			551.557	882		26.5542	26.617	145.982	156.266	0.208449			553.151	882		23.0113	23.1135	126.767	157.029	0.177641
	551.185	883		27.9217	28.1842	154.577	116.794	0.184517			551.391	883		24.8758	24.9215	136.683	158.458	0.193548			553.954	883		24.2967	24.2265	132.871	178.512	0.207857			551.559	883		26.3901	26.6802	146.329	154.535	0.206977			553.171	883		23.0139	22.9688	125.973	158.674	0.177911
	551.195	884		28.0486	27.9029	153.035	118.777	0.184141			551.399	884		25.0735	24.9681	136.939	157.876	0.193351			553.954	884		24.4317	24.3315	133.447	177.738	0.207885			551.562	884		26.4764	26.5383	145.55	156.092	0.207441			553.175	884		23.0843	23.1427	126.927	156.713	0.177584
	551.194	885		27.8189	28.2625	155.007	116.243	0.18457			551.389	885		25.1213	24.9644	136.919	157.221	0.192676			553.96	885		24.1235	24.3063	133.309	177.633	0.207523			551.563	885		26.5627	26.4846	145.256	154.704	0.205753			553.17	885		23.0593	23.0816	126.592	156.748	0.177221
	551.187	886		27.8554	27.9904	153.515	118.637	0.18461			551.386	886		24.7741	24.9393	136.781	157.596	0.192719			553.963	886		24.2598	24.3332	133.457	177.931	0.208118			551.566	886		26.6725	26.5966	145.87	154.181	0.206045			553.164	886		22.9497	23.0442	126.387	156.972	0.177051
	551.19	887		27.9839	27.9407	153.242	119.061	0.184628			551.39	887		24.8394	24.6884	135.405	159.276	0.192468			553.962	887		24.2376	24.1938	132.692	178.479	0.207513			551.581	887		26.5773	26.5365	145.54	154.699	0.206106			553.164	887		23.0629	22.7442	124.741	160.057	0.177339
	551.193	888		28.2162	27.9218	153.138	118.965	0.184473			551.395	888		24.699	25.1065	137.698	156.637	0.193275			553.964	888		24.3	23.9799	131.519	180.73	0.208133			551.576	888		26.5358	26.6687	146.266	154.375	0.206886			553.172	888		22.9182	22.9691	125.975	158.096	0.17752
	551.197	889		28.101	28.1871	154.593	117.095	0.184819			551.402	889		24.9945	24.9254	136.704	158.208	0.193283			553.962	889		24.3311	24.0022	131.641	180.381	0.208022			551.579	889		26.403	26.7474	146.698	154.163	0.20729			553.164	889		23.0402	23.3046	127.815	154.521	0.177013
	551.187	890		28.0954	28.3579	155.53	114.866	0.184282			551.391	890		25.0058	25.0423	137.346	155.162	0.191445			553.964	890		24.1595	24.2446	132.971	178.669	0.207965			551.582	890		26.6317	26.5364	145.54	155.482	0.20693			553.154	890		23.1214	23.2713	127.632	154.407	0.176703
	551.193	891		28.1008	27.9508	153.297	118.389	0.18417			551.401	891		25.028	25.1354	137.856	155.174	0.192117			553.96	891		24.1692	24.1936	132.691	179.259	0.208223			551.573	891		26.5355	26.354	144.54	156.695	0.206645			553.15	891		23.0287	22.9189	125.7	157.684	0.176741
	551.193	892		28.1198	28.0511	153.847	118.254	0.184725			551.396	892		24.8293	24.9711	136.955	156.531	0.19205			553.956	892		24.3071	24.1588	132.5	179.824	0.208635			551.583	892		26.6211	26.2972	144.228	157.353	0.206851			553.151	892		23.1027	22.9797	126.033	157.118	0.176613
	551.193	893		27.9984	28.0177	153.664	118.782	0.184905			551.399	893		25.1541	24.7527	135.757	159.604	0.193243			553.962	893		24.1802	24.3655	133.634	177.98	0.208384			551.575	893		26.6604	26.7239	146.569	155.282	0.208116			553.162	893		23.0699	23.0464	126.399	157.549	0.177628
	551.187	894		28.089	27.9776	153.445	118.355	0.184397			551.403	894		25.0626	24.8114	136.079	159.183	0.193375			553.958	894		24.0077	24.3632	133.621	177.649	0.208024			551.57	894		26.4363	26.7962	146.965	154.048	0.207357			553.161	894		22.9893	23.0953	126.667	156.157	0.176802
	551.195	895		27.8194	27.8461	152.723	119.77	0.184431			551.401	895		25.0432	25.0149	137.196	157.159	0.193077			553.965	895		23.9723	24.2784	133.156	178.144	0.207826			551.567	895		26.4789	26.602	145.9	155.691	0.207583			553.162	895		22.9663	23.0519	126.429	156.726	0.176884
	551.19	896		28.0331	27.9291	153.178	118.627	0.18424			551.387	896		25.138	25.0186	137.215	156.958	0.19297			553.959	896		24.2083	24.1529	132.468	179.228	0.207942			551.566	896		26.7141	26.3651	144.601	157.507	0.207535			553.155	896		23.0634	23.0698	126.527	156.942	0.177265
	551.196	897		28.1807	28.1942	154.632	115.768	0.183917			551.39	897		24.997	24.9902	137.06	156.488	0.192201			553.963	897		24.1357	24.0661	131.992	178.528	0.206344			551.573	897		26.3855	26.3948	144.764	156.759	0.207048			553.163	897		23.0548	22.9566	125.907	158.055	0.17735
	551.202	898		28.1334	28.2079	154.707	117.219	0.185053			551.401	898		24.9045	24.9422	136.797	156.562	0.19191			553.967	898		24.2466	24.1404	132.399	178.398	0.206954			551.571	898		26.6877	26.7311	146.608	154.846	0.2078			553.153	898		23.0069	22.9474	125.856	156.518	0.175795
	551.188	899		28.1904	27.8263	152.615	119.34	0.184102			551.395	899		24.8877	24.9611	136.9	157.637	0.193108			553.964	899		24.0615	24.1834	132.635	178.612	0.207453			551.563	899		26.5498	26.5527	145.629	156.221	0.207623			553.156	899		22.9842	22.9485	125.862	158.264	0.177438
	551.189	900		28.0159	27.9598	153.347	117.809	0.18378			551.395	900		24.9395	24.8577	136.333	157.479	0.192065			553.962	900		24.2388	24.3984	133.814	177.346	0.207935			551.572	900		26.6052	26.5935	145.853	155.96	0.207909			553.164	900		23.0729	23.0484	126.41	157.053	0.177191
	551.19	901	0	27.9996	28.1299	154.28	115.62	0.183325			551.399	901	0	24.7586	24.8674	136.387	157.103	0.191852			553.958	901	0	24.2239	24.1568	132.489	178.226	0.206841			551.575	901	0	26.7036	26.669	146.267	154.416	0.206997			553.157	901	0	23.0276	23.1872	127.171	155.733	0.177143
	164.296	902	1	28.1335	28.1298	154.279	116.851	0.184222			164.401	902	1	24.8294	24.8838	136.476	157.039	0.19194			165.109	902	1	24.0343	24.1545	132.477	178.326	0.20693			164.451	902	1	26.526	26.6758	146.305	154.459	0.20682			164.891	902	1	22.9587	23.0613	126.481	157.109	0.177229
	164.293	903	2	28.0716	28.0308	153.736	117.289	0.183867			164.397	903	2	24.9579	24.9093	136.616	156.788	0.19176			165.107	903	2	23.8668	23.9742	131.488	180.326	0.207217			164.431	903	2	26.4078	26.2751	144.107	158.655	0.207903			164.886	903	2	22.7583	22.8234	125.176	159.97	0.177749
	164.295	904	3	27.6341	27.4995	150.822	122.424	0.183852			164.402	904	3	24.4308	24.1266	132.324	165.126	0.192963			165.097	904	3	23.7924	23.6977	129.971	183.138	0.207951			164.441	904	3	26.0098	25.8064	141.536	163.931	0.209106			164.887	904	3	22.2597	21.76	119.344	170.079	0.177541
	164.304	905	4	26.8158	25.8929	142.011	137.754	0.184151			164.403	905	4	23.4918	22.0503	120.936	183.145	0.192677			165.108	905	4	23.158	21.9465	120.367	197.776	0.207976			164.444	905	4	25.1034	24.0711	132.019	178.69	0.209513			164.904	905	4	21.5843	19.9982	109.681	187.096	0.177647
	164.306	906	5	26.0095	23.4635	128.687	160.271	0.184289			164.413	906	5	22.4059	19.8501	108.869	202.785	0.192712			165.112	906	5	21.7594	18.4814	101.362	225.323	0.206481			164.45	906	5	24.3663	21.6864	118.94	198.731	0.210032			164.904	906	5	20.6622	17.6976	97.0635	209.23	0.177699
	164.308	907	6	24.6776	21.2509	116.552	179.989	0.183388			164.403	907	6	21.4442	17.7875	97.5563	221.42	0.192759			165.105	907	6	21.0078	17.6128	96.5984	231.993	0.205324			164.455	907	6	23.0221	19.103	104.771	219.636	0.209451			164.916	907	6	19.6062	15.6993	86.1037	228.525	0.177585
	164.311	908	7	23.5677	19.4938	106.915	193.611	0.179997			164.421	908	7	20.5613	16.1229	88.4268	234.068	0.189386			165.12	908	7	20.1076	16.0909	88.2512	243.551	0.202836			164.447	908	7	21.6319	17.4004	95.4332	233.584	0.208463			164.921	908	7	18.4833	14.3382	78.6385	239.893	0.174684
	164.316	909	8	22.3568	17.7163	97.1659	210.999	0.180186			164.427	909	8	19.5051	14.7725	81.0206	245.704	0.187869			165.129	909	8	18.3754	14.4556	79.2821	256.573	0.200149			164.451	909	8	20.622	15.7396	86.3247	245.469	0.20461			164.913	909	8	17.8514	13.9702	76.6204	243.668	0.174359
	164.323	910	9	21.3466	16.5275	90.6457	221.651	0.178819			164.436	910	9	18.2473	13.9426	76.4686	253.48	0.187081			165.14	910	9	18.0823	14.0498	77.0569	260.578	0.200603			164.469	910	9	19.5475	14.5702	79.9108	256.268	0.204993			164.931	910	9	16.9458	13.1059	71.8799	252.124	0.173568
	164.322	911	10	20.1785	15.6683	85.9334	229.16	0.177156			164.444	911	10	16.9652	13.1294	72.0088	260.32	0.185267			165.132	911	10	17.2478	13.1456	72.0977	268.458	0.200018			164.466	911	10	18.5729	13.6545	74.8886	264.228	0.204204			164.941	911	10	16.068	12.1616	66.7011	260.681	0.171668
	164.328	912	11	19.2166	14.7117	80.6871	238.268	0.176451			164.445	912	11	16.4287	12.6999	69.6533	264.726	0.185104			165.136	912	11	16.2208	12.5935	69.0698	274.444	0.200657			164.475	912	11	17.3699	12.8907	70.6994	271.49	0.204438			164.942	912	11	15.346	11.6605	63.9527	265.715	0.171044
	164.327	913	12	18.4118	14.3152	78.5122	242.183	0.17575			164.445	913	12	15.934	12.2618	67.2503	269.682	0.185676			165.139	913	12	15.691	12.3321	67.6357	276.127	0.199299			164.479	913	12	16.5453	12.4244	68.1419	276.341	0.204925			164.945	913	12	14.5568	11.3652	62.3331	269.704	0.171692
	164.336	914	13	17.476	14.3085	78.4756	244.466	0.177623			164.451	914	13	15.1814	11.8186	64.8198	274.01	0.185324			165.148	914	13	14.8974	12.1003	66.3644	278.141	0.1981			164.476	914	13	15.5395	12.068	66.1877	279.327	0.203402			164.944	914	13	13.985	10.9203	59.893	273.981	0.170746
	164.338	915	14	16.9249	13.6807	75.0327	249.925	0.176368			164.458	915	14	14.6514	11.5354	63.2665	277.291	0.185726			165.145	915	14	14.0471	11.4742	62.9308	284.396	0.198677			164.476	915	14	15.0829	11.7361	64.3673	282.631	0.203512			164.953	915	14	13.3533	10.4405	57.2614	278.573	0.169613
	164.342	916	15	16.3313	13.4886	73.9789	251.835	0.175637			164.456	916	15	13.715	11.2657	61.7875	279.622	0.184519			165.144	916	15	13.9456	11.3777	62.4016	285.971	0.199897			164.483	916	15	14.3754	11.3206	62.0885	286.521	0.203084			164.945	916	15	12.8599	10.1478	55.6563	282.103	0.170043
	164.336	917	16	15.9166	13.2472	72.6547	255.584	0.177263			164.465	917	16	13.3249	11.0649	60.6861	281.276	0.183673			165.146	917	16	13.3592	11.1377	61.085	288.037	0.199376			164.48	917	16	13.8265	10.9714	60.173	290.733	0.205245			164.957	917	16	12.4402	10.2372	56.1463	282.262	0.171023
	164.341	918	17	15.0992	12.8759	70.6183	259.544	0.177342			164.456	918	17	12.958	10.9926	60.2896	282.837	0.18465			165.145	918	17	12.9351	11.0464	60.5844	288.652	0.197652			164.484	918	17	13.4171	11.1488	61.1463	290.037	0.205693			164.955	918	17	11.8953	10.0558	55.1514	284.327	0.170879
	164.335	919	18	15.1215	12.9169	70.8433	259.506	0.177492			164.458	919	18	12.5032	10.8488	59.5006	284.023	0.18377			165.155	919	18	12.7919	10.9543	60.0794	289.543	0.197707			164.489	919	18	12.8728	10.8686	59.6093	292.592	0.205502			164.954	919	18	11.5705	9.9485	54.563	285.519	0.170465
	164.339	920	19	14.6325	12.8469	70.4592	260.654	0.177579			164.453	920	19	12.0378	10.5048	57.6141	287.622	0.184204			165.145	920	19	12.4812	10.9082	59.8264	290.443	0.198074			164.493	920	19	12.4571	10.8009	59.2382	292.884	0.203911			164.958	920	19	11.2382	9.66813	53.0253	288.721	0.170869
	164.337	921	20	14.4233	12.497	68.5404	264.16	0.177435			164.458	921	20	11.799	10.5355	57.7825	287.594	0.1841			165.157	921	20	12.1203	10.6328	58.3162	292.902	0.197739			164.489	921	20	12.3336	10.4084	57.0856	295.876	0.202768			164.951	921	20	10.9394	9.52184	52.223	289.534	0.169161
	164.345	922	21	13.9527	12.534	68.7432	264.067	0.177371			164.459	922	21	11.6886	10.5166	57.6788	287.899	0.183874			165.152	922	21	11.9827	10.8208	59.3473	291.205	0.197228			164.495	922	21	12.0129	10.5368	57.7894	295.029	0.202524			164.95	922	21	10.6857	9.33711	51.2098	290.882	0.167898
	164.347	923	22	13.5584	12.4003	68.0103	265.01	0.176613			164.468	923	22	11.5438	10.3564	56.8004	289.737	0.184455			165.148	923	22	11.7397	10.9165	59.8721	289.2	0.193972			164.487	923	22	11.5029	10.3864	56.9648	296.504	0.202197			164.957	923	22	10.3446	9.36016	51.3362	291.671	0.169439
	164.351	924	23	13.3017	12.198	66.9007	266.583	0.175576			164.455	924	23	11.1725	10.186	55.8654	290.625	0.182784			165.157	924	23	11.4471	10.5595	57.9142	293.65	0.196607			164.501	924	23	11.3258	10.2586	56.2635	297.58	0.201839			164.962	924	23	10.3804	9.34916	51.2759	291.725	0.16905
	164.343	925	24	13.1038	12.1446	66.6076	267.347	0.175694			164.469	925	24	11.1582	10.1855	55.8626	291.222	0.183478			165.154	925	24	11.3787	10.3797	56.9281	295.112	0.196426			164.501	925	24	10.9657	10.0164	54.9355	299.841	0.20218			164.964	925	24	10.2365	9.37642	51.4254	291.127	0.167971
	164.344	926	25	13.0529	11.9356	65.4615	268.493	0.174358			164.468	926	25	11.1637	10.283	56.3977	290.481	0.183692			165.153	926	25	11.175	10.2324	56.12	296.914	0.19745			164.495	926	25	10.9542	10.2041	55.9648	298.618	0.202548			164.952	926	25	9.9604	9.2061	50.4913	292.812	0.167783
	164.342	927	26	12.9206	12.0652	66.1722	267.648	0.174482			164.465	927	26	10.8462	10.5131	57.6594	288.651	0.183634			165.152	927	26	11.0651	10.3698	56.8735	295.594	0.196523			164.492	927	26	10.9739	10.2772	56.3655	298.04	0.2023			164.958	927	26	9.78377	9.15304	50.2003	294.296	0.169463
	164.35	928	27	12.7252	11.7863	64.6423	269.932	0.173731			164.471	928	27	10.6096	10.2199	56.0517	291.485	0.183975			165.16	928	27	10.888	10.4384	57.2498	295.189	0.196846			164.496	928	27	10.8963	10.1831	55.8498	299.608	0.203981			164.961	928	27	9.75065	9.20072	50.4617	293.257	0.16802
	164.352	929	28	12.5749	11.7404	64.3908	270.531	0.173892			164.461	929	28	10.5284	9.91043	54.3542	293.321	0.181804			165.167	929	28	10.7546	10.383	56.946	295.231	0.195623			164.497	929	28	10.4856	10.0148	54.9265	301.06	0.203738			164.958	929	28	9.62341	9.05187	49.6454	294.686	0.16775
	164.339	930	29	12.5809	11.7799	64.6074	269.75	0.17296			164.462	930	29	10.4467	9.76371	53.5495	294.706	0.181787			165.165	930	29	10.6598	10.2819	56.3916	296.018	0.195056			164.492	930	29	10.4583	9.99461	54.8159	301.558	0.20425			164.959	930	29	9.63853	9.11781	50.0071	293.618	0.166857
	164.352	931	30	12.1731	11.6659	63.9823	270.565	0.172362			164.463	931	30	10.3691	10.0161	54.9336	292.691	0.182265			165.162	931	30	10.6886	10.0822	55.2962	297.396	0.194483			164.496	931	30	10.5945	10.0086	54.8929	301.166	0.203576			164.969	931	30	9.46089	9.13972	50.1272	293.371	0.166647
	164.351	932	31	12.1691	11.6265	63.7662	270.867	0.172284			164.455	932	31	10.1435	10.2084	55.9886	291.156	0.182196			165.153	932	31	10.728	10.1988	55.9357	296.929	0.195514			164.485	932	31	10.2179	10.0067	54.8821	300.861	0.202337			164.961	932	31	9.33248	9.01863	49.4631	294.871	0.166795
	164.351	933	32	11.8505	11.7072	64.2089	270.596	0.172815			164.463	933	32	10.3295	9.8831	54.2043	293.826	0.181802			165.161	933	32	10.5997	10.3389	56.7043	295.837	0.195573			164.497	933	32	10.379	9.81061	53.8067	302.108	0.201318			164.962	933	32	9.35173	8.75804	48.0339	297.481	0.16718
	164.349	934	33	11.977	11.3781	62.4035	273.205	0.171785			164.466	934	33	10.5118	9.91303	54.3685	293.552	0.181618			165.17	934	33	10.4843	10.4818	57.4879	294.929	0.196074			164.495	934	33	10.3384	9.86448	54.1022	301.745	0.201334			164.966	934	33	9.22032	9.12182	50.029	293.984	0.167092
	164.349	935	34	11.9946	11.4072	62.5631	271.442	0.169407			164.469	935	34	10.2709	10.0712	55.2358	290.696	0.178702			165.156	935	34	10.3922	10.4123	57.1066	294.689	0.194109			164.492	935	34	10.0462	9.92253	54.4206	301.459	0.201665			164.965	935	34	9.24276	8.96524	49.1703	295.122	0.166266
	164.353	936	35	11.7375	11.4945	63.0422	271.776	0.171106			164.459	936	35	10.1675	10.0972	55.3787	290.86	0.179389			165.164	936	35	10.2476	10.1484	55.6592	296.64	0.193262			164.492	936	35	10.089	9.83484	53.9396	302.228	0.201531			164.957	936	35	9.11583	8.65443	47.4656	297.74	0.165283
	164.35	937	36	11.9305	11.3208	62.0897	274.412	0.172549			164.464	937	36	10.1412	9.81767	53.8454	293.35	0.17911			165.152	937	36	10.2905	10.095	55.3666	296.999	0.192991			164.496	937	36	9.97437	9.55238	52.3905	304.604	0.201779			164.966	937	36	9.22951	8.97144	49.2043	294.906	0.16592
	164.352	938	37	11.6202	11.4284	62.6796	273.617	0.172756			164.46	938	37	9.99327	9.93872	54.5094	292.157	0.178839			165.159	938	37	10.4714	10.1165	55.4846	296.831	0.193035			164.491	938	37	10.101	9.74954	53.4718	302.666	0.200808			164.961	938	37	9.23849	9.1703	50.2949	292.701	0.165329
	164.353	939	38	11.4084	11.2697	61.8092	275.24	0.172902			164.453	939	38	9.85847	9.87711	54.1715	292.725	0.17903			165.158	939	38	10.1988	10.1822	55.8446	296.537	0.193167			164.496	939	38	9.92436	9.80942	53.8002	302.65	0.201809			164.964	939	38	9.02633	9.0785	49.7914	294.176	0.166214
	164.341	940	39	11.5094	11.3232	62.1027	273.984	0.171672			164.461	940	39	9.94673	9.96821	54.6711	291.254	0.177601			165.154	940	39	10.3373	9.8783	54.178	299.102	0.193421			164.501	940	39	9.77249	9.82107	53.8641	302.63	0.20179			164.962	940	39	9.18785	8.68815	47.6505	297.544	0.165469
	164.348	941	40	11.5838	11.2858	61.8972	273.527	0.170274			164.459	941	40	10.1888	9.71236	53.2679	293.007	0.176454			165.155	941	40	10.2099	10.0262	54.9891	297.971	0.1937			164.498	941	40	9.74593	9.71555	53.2854	303.556	0.202135			164.969	941	40	9.28255	8.88878	48.7509	294.841	0.164088
	164.345	942	41	11.509	11.2562	61.735	273.424	0.169535			164.45	942	41	9.97321	9.70227	53.2126	292.437	0.174808			165.15	942	41	10.1674	9.98166	54.7449	298.189	0.193131			164.492	942	41	9.91927	9.79611	53.7272	302.558	0.201409			164.957	942	41	8.90738	8.94772	49.0742	293.947	0.163221
	164.345	943	42	11.2873	11.3328	62.1552	272.332	0.168935			164.464	943	42	9.93291	9.68969	53.1436	292.258	0.174307			165.154	943	42	10.3105	10.0001	54.8461	297.589	0.192314			164.495	943	42	9.75117	9.67689	53.0734	303.665	0.201413			164.963	943	42	9.13568	8.83836	48.4744	294.255	0.161857
	164.342	944	43	11.4757	11.3248	62.1113	272.544	0.169096			164.469	944	43	9.95662	9.93702	54.5001	289.358	0.173268			165.154	944	43	10.1534	10.0861	55.3176	296.836	0.19201			164.491	944	43	10.0199	9.6072	52.6912	304.112	0.201326			164.961	944	43	8.98259	8.94631	49.0665	292.955	0.161386
	164.359	945	44	11.4508	11.2837	61.8857	272.79	0.168791			164.458	945	44	9.80383	9.97011	54.6815	288.659	0.172322			165.15	945	44	10.1299	10.0117	54.9096	297.533	0.191999			164.49	945	44	9.84719	9.90542	54.3267	301.951	0.201584			164.964	945	44	9.08828	8.96472	49.1674	292.788	0.161343
	164.352	946	45	11.199	11.2283	61.5823	273.61	0.169185			164.464	946	45	9.97575	9.67919	53.086	290.311	0.170321			165.156	946	45	10.1064	9.95507	54.599	298.285	0.192672			164.485	946	45	9.79289	9.90423	54.3202	302.221	0.202412			164.953	946	45	8.98433	9.07707	49.7836	291.766	0.161648
	164.342	947	46	11.5092	11.1651	61.2355	273.814	0.168582			164.456	947	46	10.1606	9.65564	52.9568	289.524	0.168467			165.154	947	46	10.0434	10.1486	55.6602	296.987	0.193266			164.493	947	46	9.7714	9.63817	52.861	303.96	0.201397			164.957	947	46	9.09736	9.02902	49.5201	291.715	0.160817
	164.349	948	47	11.1015	11.0755	60.7441	274.775	0.168597			164.46	948	47	9.63847	9.93034	54.4634	288.071	0.170332			165.147	948	47	10.0936	9.86205	54.0888	298.748	0.191858			164.495	948	47	9.75605	9.70652	53.2358	303.428	0.201325			164.958	948	47	8.89715	9.0488	49.6285	291.266	0.160118
	164.343	949	48	11.3549	11.121	60.9937	274.119	0.168297			164.462	949	48	9.9018	9.78308	53.6558	289.298	0.170195			165.152	949	48	10.1338	9.90935	54.3483	298.213	0.191561			164.481	949	48	9.74324	9.77429	53.6075	303.139	0.202001			164.956	949	48	8.9993	8.93976	49.0305	292.144	0.160049
	164.35	950	49	11.2217	11.2768	61.8481	272.831	0.168499			164.462	950	49	9.91029	9.8019	53.759	288.284	0.168565			165.15	950	49	10.1062	10.2123	56.0098	295.722	0.191808			164.481	950	49	9.93451	9.75829	53.5198	303.083	0.201698			164.962	950	49	9.03681	9.21775	50.5552	289.22	0.159717
	164.349	951	50	11.1795	10.924	59.9131	275.961	0.168016			164.457	951	50	9.89331	9.85387	54.044	287.395	0.167777			165.148	951	50	9.98412	9.91809	54.3962	297.808	0.190673			164.497	951	50	9.93247	9.99784	54.8336	301.183	0.201841			164.967	951	50	9.1783	9.14638	50.1637	288.871	0.157815
	164.348	952	51	11.1678	11.1988	61.4206	273.347	0.16808			164.474	952	51	9.81621	9.83082	53.9176	287.042	0.166961			165.156	952	51	10.0726	9.90072	54.301	297.856	0.190503			164.48	952	51	9.91807	10.0618	55.1845	300.525	0.201324			164.956	952	51	9.26792	8.77241	48.1127	291.745	0.156183
	164.351	953	52	11.1785	11.0706	60.7171	273.834	0.166833			164.474	953	52	9.74119	10.0408	55.0691	284.686	0.166244			165.152	953	52	10.0523	9.79434	53.7175	298.468	0.189671			164.486	953	52	9.97043	9.84819	54.0129	301.621	0.200042			164.968	953	52	8.97504	9.07466	49.7704	287.957	0.154924
	164.354	954	53	11.3641	11.2307	61.5956	272.124	0.166661			164.466	954	53	10.085	9.88187	54.1976	285.266	0.164692			165.146	954	53	9.96774	10.0064	54.8806	296.263	0.188752			164.485	954	53	9.98825	9.8871	54.2263	301.16	0.199497			164.966	954	53	9.14171	9.2544	50.7562	285.405	0.153982
	164.356	955	54	11.3323	11.1943	61.3955	272.218	0.166286			164.461	955	54	9.79366	9.88706	54.226	284.533	0.163356			165.152	955	54	10.0567	10.0079	54.889	296.022	0.188359			164.483	955	54	9.96888	10.0182	54.945	299.677	0.198439			164.966	955	54	9.21743	9.16365	50.2585	286.687	0.154385
	164.348	956	55	11.1944	11.3125	62.0438	270.903	0.165886			164.447	956	55	9.90331	9.69625	53.1795	286.463	0.163402			165.151	956	55	9.92128	9.92223	54.4189	296.685	0.187963			164.487	956	55	9.84303	9.68279	53.1057	302.346	0.198445			164.964	956	55	8.9997	9.08058	49.8029	287.04	0.153563
	164.332	957	56	11.1382	10.9911	60.2813	273.832	0.165639			164.453	957	56	9.60083	9.68164	53.0994	286.444	0.16298			165.152	957	56	10.0442	9.71419	53.2779	298.397	0.1878			164.492	957	56	9.92281	10.0005	54.848	299.527	0.197818			164.958	957	56	8.92631	9.19722	50.4426	285.679	0.153405
	164.339	958	57	11.3177	10.9868	60.2574	273.463	0.164967			164.455	958	57	9.9914	9.67656	53.0715	286.06	0.162406			165.152	958	57	10.0993	9.81549	53.8335	297.669	0.188057			164.5	958	57	9.88925	10.064	55.1963	299.158	0.198106			164.967	958	57	9.11011	9.35076	51.2847	283.952	0.153395
	164.343	959	58	11.2077	11.1454	61.1277	271.69	0.164632			164.446	959	58	9.89157	9.96252	54.6399	283.434	0.162756			165.145	959	58	10.0012	9.99655	54.8266	296.081	0.188104			164.496	959	58	10.0461	9.85472	54.0487	300.298	0.19675			164.957	959	58	9.06579	9.15177	50.1933	285.255	0.152029
	164.341	960	59	11.1437	11.1911	61.378	271.252	0.164597			164.449	960	59	9.88512	10.0761	55.2626	282.136	0.16245			165.159	960	59	9.87132	10.0467	55.1014	295.194	0.187135			164.492	960	59	9.8589	9.80027	53.7501	301.033	0.197443			164.961	960	59	9.21457	9.01489	49.4426	287.126	0.152699
	164.344	961	60	10.9333	11.149	61.1473	270.969	0.163637			164.455	961	60	10.0569	9.8599	54.0771	283.991	0.162014			165.159	961	60	9.99149	10.0596	55.1722	295.125	0.187259			164.49	961	60	9.99801	9.90272	54.3119	300.283	0.197773			164.964	961	60	9.20406	9.10224	49.9217	285.455	0.151657
	164.332	962	61	11.2109	11.1118	60.9431	271.388	0.163534			164.45	962	61	9.80307	9.76362	53.549	283.657	0.159711			165.154	962	61	9.87132	9.82884	53.9068	296.908	0.186636			164.49	962	61	10.0431	10.1255	55.5337	298.239	0.19737			164.967	962	61	9.09956	9.50888	52.1519	281.153	0.151528
	164.347	963	62	11.0449	11.0802	60.77	271.824	0.163661			164.455	963	62	9.93424	10.1803	55.8341	277.41	0.15673			165.159	963	62	9.86572	9.87675	54.1695	296.504	0.186479			164.491	963	62	9.98399	10.2321	56.1187	296.909	0.196451			164.965	963	62	8.93747	9.19274	50.418	284.434	0.15134
	164.35	964	63	11.0382	11.0636	60.6791	271.744	0.163328			164.449	964	63	9.77563	9.99757	54.8321	278.424	0.155338			165.153	964	63	9.90005	9.72784	53.3528	297.646	0.186416			164.483	964	63	10.0148	10.066	55.2075	298.677	0.196998			164.965	964	63	9.18624	9.35777	51.3231	282.108	0.15063
	164.338	965	64	11.2289	11.121	60.9936	269.959	0.161573			164.453	965	64	9.92964	9.82452	53.8831	279.73	0.154655			165.15	965	64	9.91693	10.0048	54.8721	295.269	0.186364			164.485	965	64	9.99674	9.9016	54.3058	299.828	0.196554			164.97	965	64	9.24292	9.17134	50.3006	283.812	0.150263
	164.338	966	65	11.13	11.1658	61.2392	269.195	0.161115			164.452	966	65	10.0193	9.63682	52.8536	281.846	0.15501			165.146	966	65	9.90548	10.1514	55.6759	294.142	0.186755			164.492	966	65	10.0012	9.94512	54.5445	299.281	0.196393			164.962	966	65	9.05111	9.24402	50.6993	282.68	0.149569
	164.339	967	66	11.0296	11.2495	61.6983	266.643	0.158669			164.448	967	66	9.84109	10.1472	55.6526	276.133	0.154244			165.156	967	66	9.92068	10.0938	55.3602	294.481	0.186295			164.489	967	66	10.0594	10.1786	55.8252	296.967	0.195525			164.963	967	66	9.2366	8.89287	48.7733	286.089	0.148994
	164.347	968	67	11.019	10.8904	59.729	271.093	0.15977			164.458	968	67	9.75096	9.87506	54.1602	279.523	0.155088			165.151	968	67	9.97395	9.95276	54.5864	294.699	0.184146			164.489	968	67	10.312	10.132	55.5692	297.539	0.195955			164.965	968	67	9.25756	9.10449	49.934	283.596	0.148599
	164.338	969	68	11.0525	11.0311	60.5008	269.682	0.159735			164.454	969	68	10.0517	9.86875	54.1256	278.908	0.154149			165.15	969	68	9.9698	9.77977	53.6376	294.493	0.180475			164.477	969	68	10.212	10.3028	56.5064	295.498	0.194746			164.974	969	68	9.10205	9.26406	50.8092	279.482	0.145261
	164.339	970	69	10.9911	11.0932	60.8411	268.197	0.158644			164.452	970	69	9.8946	9.85701	54.0612	279.242	0.154343			165.146	970	69	9.86757	9.85414	54.0455	293.731	0.180156			164.488	970	69	9.96993	10.1085	55.4405	297.335	0.194842			164.965	970	69	9.23453	9.33036	51.1728	277.434	0.143256
	164.341	971	70	11.08	11.3345	62.1648	264.841	0.157395			164.446	971	70	10.0146	9.93289	54.4774	278.155	0.153856			165.155	971	70	9.82536	9.85788	54.066	294.687	0.182253			164.491	971	70	10.0908	10.0145	54.925	297.89	0.194407			164.969	971	70	9.01925	9.18381	50.369	279.445	0.143936
	164.343	972	71	11.0871	10.989	60.2698	268.33	0.157237			164.444	972	71	9.87315	9.97174	54.6905	276.646	0.152303			165.143	972	71	9.87625	9.72515	53.338	295.453	0.181406			164.482	972	71	10.1658	10.0077	54.8875	297.695	0.193802			164.954	972	71	9.10724	9.34582	51.2576	277.544	0.1438
	164.335	973	72	11.1164	10.6792	58.5707	271.012	0.156525			164.448	973	72	9.87951	10.038	55.0537	275.529	0.151671			165.15	973	72	9.91604	9.81007	53.8038	294.857	0.181729			164.481	973	72	9.99797	10.2223	56.0646	295.714	0.193541			164.967	973	72	9.2379	9.19245	50.4164	279.169	0.143714
	164.338	974	73	11.1233	10.9894	60.272	267.594	0.156283			164.449	974	73	10.086	9.79429	53.7172	278.156	0.151726			165.138	974	73	10.1401	9.89478	54.2684	294.369	0.182291			164.477	974	73	10.1339	10.2255	56.0822	295.512	0.193143			164.963	974	73	9.4616	9.09805	49.8987	278.863	0.141847
	164.338	975	74	11.1007	11.2664	61.7913	265.225	0.156943			164.45	975	74	9.88253	9.91822	54.3969	276.858	0.151702			165.143	975	74	9.91508	9.94005	54.5166	293.797	0.181924			164.475	975	74	10.2256	10.209	55.992	294.534	0.190571			164.954	975	74	9.46012	9.3822	51.4571	274.345	0.140026
	164.346	976	75	11.039	11.1934	61.3907	265.302	0.155991			164.45	976	75	9.81614	10.0234	54.9735	275.294	0.151159			165.149	976	75	9.94975	10.0334	55.0287	292.851	0.181622			164.481	976	75	9.9887	10.0371	55.049	296.041	0.190659			164.948	976	75	9.20915	9.35467	51.3061	274.034	0.139137
	164.329	977	76	11.0497	10.5962	58.1156	269.84	0.153518			164.444	977	76	9.99308	9.7938	53.7145	278.294	0.151954			165.153	977	76	9.93492	9.98726	54.7756	292.729	0.180331			164.474	977	76	10.0153	10.1173	55.4886	295.377	0.190738			164.957	977	76	9.08537	9.01612	49.4493	277.81	0.138952
	164.338	978	77	11.1306	11.0671	60.698	262.972	0.151083			164.447	978	77	10.0511	9.88015	54.1881	276.51	0.150754			165.144	978	77	9.90576	9.87091	54.1375	293.151	0.179431			164.476	978	77	10.1247	10.1044	55.418	295.4	0.190609			164.958	978	77	9.2236	9.1426	50.143	276.351	0.138903
	164.345	979	78	11.2079	11.1226	61.0025	261.242	0.149644			164.446	979	78	9.99031	9.96478	54.6523	274.624	0.149219			165.152	979	78	9.88533	10.115	55.4759	291.236	0.179988			164.476	979	78	10.147	10.2091	55.9923	294.355	0.190286			164.961	979	78	9.33335	9.11553	49.9945	276.279	0.138511
	164.335	980	79	11.1953	10.9879	60.2636	263.929	0.151145			164.447	980	79	9.94483	9.93928	54.5124	272.783	0.146286			165.143	980	79	10.1449	9.96025	54.6274	292.411	0.179658			164.479	980	79	10.0829	10.0322	55.0222	295.948	0.190497			164.952	980	79	9.2189	9.23853	50.6692	274.271	0.13772
	164.336	981	80	11.1974	10.7634	59.0325	265.669	0.150283			164.448	981	80	9.94488	10.025	54.9827	274.79	0.150312			165.149	981	80	9.90579	9.98616	54.7696	292.461	0.179923			164.475	981	80	10.0327	10.2761	56.3596	293.608	0.189864			164.95	981	80	8.98036	9.21525	50.5414	274.23	0.13724
	164.34	982	81	10.8584	10.947	60.0393	263.216	0.149603			164.454	982	81	9.9664	9.98112	54.7419	274.664	0.149519			165.148	982	81	10.0789	9.85217	54.0347	293.408	0.179471			164.485	982	81	10.2275	10.2017	55.9519	294.097	0.189819			164.963	982	81	9.24733	9.17338	50.3118	274.44	0.136975
	164.344	983	82	10.955	10.9224	59.9042	262.937	0.148901			164.45	983	82	9.68562	9.8508	54.0271	275.026	0.147944			165.153	983	82	9.94798	9.74125	53.4263	294.655	0.179881			164.483	983	82	10.3425	10.3035	56.5102	293.447	0.190328			164.964	983	82	9.21082	9.15872	50.2314	274.742	0.137078
	164.337	984	83	11.0249	10.8948	59.7528	262.998	0.148558			164.457	984	83	10.0569	9.81049	53.8061	275.317	0.147894			165.151	984	83	10.0073	10.1175	55.4897	290.811	0.179096			164.481	984	83	10.0625	10.2134	56.0157	293.723	0.188811			164.957	984	83	9.16344	9.13256	50.088	274.63	0.136427
	164.34	985	84	10.9442	10.9542	60.0791	261.858	0.1479			164.447	985	84	9.73876	10.2257	56.0835	271.674	0.149007			165.143	985	84	9.99188	10.0878	55.3269	291.305	0.179629			164.476	985	84	10.1881	9.9392	54.512	295.841	0.188229			164.957	985	84	9.1846	9.12376	50.0397	274.665	0.136373
	164.33	986	85	10.775	10.7946	59.2032	263.574	0.147805			164.451	986	85	9.94642	10.045	55.0924	272.803	0.147965			165.157	986	85	9.82973	10.0516	55.1282	291.615	0.17938			164.484	986	85	10.0917	9.8876	54.229	296.37	0.188653			164.951	986	85	9.25651	9.00867	49.4084	275.615	0.135869
	164.336	987	86	10.9846	10.8502	59.5083	262.701	0.147466			164.447	987	86	9.98389	9.80633	53.7833	274.634	0.14681			165.161	987	86	9.99579	9.91756	54.3933	292.6	0.179086			164.474	987	86	10.0984	10.1719	55.7884	293.481	0.187532			164.948	987	86	9.00684	9.19515	50.4312	273.226	0.135485
	164.336	988	87	11.0758	10.7115	58.7476	264.218	0.14753			164.444	988	87	9.87888	9.97069	54.6847	273.371	0.147485			165.153	988	87	9.95795	9.90241	54.3102	292.326	0.178244			164.475	988	87	10.0833	10.2734	56.3449	292.496	0.187603			164.956	988	87	9.08595	9.13695	50.112	273.231	0.134744
	164.334	989	88	10.959	10.9715	60.1739	260.86	0.146813			164.456	989	88	10.1959	10.0046	54.8705	272.98	0.147663			165.152	989	88	9.88342	9.74934	53.4707	294.115	0.178906			164.482	989	88	10.1557	10.3496	56.763	291.308	0.186494			164.96	989	88	9.20295	9.34715	51.2649	268.25	0.131903
	164.336	990	89	10.8099	10.8666	59.5983	261.306	0.145959			164.457	990	89	10.2553	10.0416	55.0736	272.73	0.147749			165.148	990	89	9.81271	9.85409	54.0452	292.601	0.177833			164.473	990	89	10.3231	10.1517	55.6774	293.037	0.186604			164.959	990	89	9.16354	9.36818	51.3802	268.948	0.133023
	164.334	991	90	10.997	10.7821	59.1352	261.651	0.14516			164.446	991	90	9.74119	10.0862	55.318	271.927	0.147198			165.14	991	90	9.9525	9.94419	54.5394	291.948	0.178168			164.48	991	90	10.3083	10.1549	55.6949	292.695	0.18574			164.951	991	90	9.11752	8.97168	49.2056	274.102	0.133419
	164.334	992	91	10.7321	10.7597	59.0123	262.696	0.146089			164.456	992	91	9.78457	10.0026	54.8597	273.045	0.147579			165.141	992	91	9.90751	9.91293	54.3679	292.198	0.177924			164.476	992	91	10.232	10.0417	55.074	293.406	0.185253			164.946	992	91	9.00625	9.1272	50.0585	271.694	0.132677
	164.332	993	92	10.9465	10.9143	59.8602	260.417	0.145475			164.456	993	92	9.93084	9.98616	54.7695	272.861	0.147118			165.15	993	92	9.89824	10.0771	55.2682	290.583	0.17776			164.477	993	92	10.1304	10.2301	56.1074	291.283	0.184038			164.945	993	92	9.04234	9.04592	49.6127	272.107	0.132049
	164.339	994	93	10.5017	11.0248	60.4663	258.266	0.14435			164.46	994	93	9.99713	10.0008	54.85	272.695	0.147101			165.155	994	93	10.1441	9.95471	54.5971	291.376	0.177257			164.481	994	93	10.1479	10.2015	55.9505	291.429	0.183939			164.95	994	93	9.18551	9.24362	50.6971	269.322	0.131659
	164.329	995	94	10.8977	10.8004	59.2353	260.437	0.143851			164.445	995	94	9.76895	9.91147	54.3599	274.358	0.147969			165.146	995	94	10.0369	9.9608	54.6305	290.987	0.176572			164.47	995	94	10.1851	10.1111	55.4548	292.196	0.183817			164.947	995	94	9.16178	9.12938	50.0705	270.95	0.131843
	164.331	996	95	10.8583	10.3935	57.0035	265.235	0.144188			164.448	996	95	10.0397	9.89825	54.2874	273.844	0.147186			165.149	996	95	9.82487	9.71002	53.255	293.575	0.176951			164.475	996	95	10.1801	9.92184	54.4168	293.992	0.184143			164.948	996	95	9.33971	9.04521	49.6089	271.355	0.131138
	164.341	997	96	10.8282	10.8415	59.4605	259.507	0.143382			164.442	997	96	10.2021	9.91179	54.3617	273.765	0.147388			165.148	997	96	9.83719	9.74507	53.4473	293.43	0.177474			164.47	997	96	10.0626	10.2509	56.2216	291.051	0.183943			164.949	997	96	9.14874	9.06371	49.7104	269.088	0.12868
	164.334	998	97	10.8706	10.9039	59.803	257.5	0.141806			164.436	998	97	9.91708	10.1887	55.8802	270.805	0.147311			165.145	998	97	9.62739	9.86111	54.0837	291.682	0.17588			164.475	998	97	10.0816	10.1764	55.8128	291.242	0.183028			164.945	998	97	9.03498	9.21072	50.5166	267.751	0.129272
	164.332	999	98	10.9827	10.8258	59.3745	257.212	0.14043			164.435	999	98	10.0202	10.0609	55.1793	271.863	0.1469			165.14	999	98	9.78776	9.82111	53.8643	291.742	0.175369			164.472	999	98	10.2162	10.0602	55.1756	290.934	0.180268			164.947	999	98	9.11385	9.13101	50.0795	268.883	0.129508
	164.326	1000	99	11.1479	10.745	58.9315	257.792	0.139983			164.437	1000	99	10.0039	9.9495	54.5685	272.852	0.146542			165.138	1000	99	9.98803	9.76133	53.5364	292.072	0.175118			164.479	1000	99	10.194	10.0299	55.0096	291.643	0.181227			164.946	1000	99	9.05361	8.98679	49.2885	270.363	0.129104
	164.341	1001	100	10.5823	10.8092	59.2836	256.556	0.139415			164.446	1001	100	9.76841	10.0015	54.8535	271.866	0.145963			165.135	1001	100	9.72634	10.0893	55.335	289.343	0.175708			164.473	1001	100	10.0256	10.1993	55.9388	290.637	0.182108			164.944	1001	100	9.30809	9.17505	50.321	267.469	0.128473
	164.338	1002	101	10.74	10.9062	59.8154	254.93	0.138848			164.438	1002	101	9.86643	10.0146	54.9257	270.958	0.145015			165.136	1002	101	9.71384	10.0238	54.976	289.718	0.174939			164.461	1002	101	10.0851	10.2119	56.0074	290.522	0.182114			164.945	1002	101	9.04624	9.31607	51.0944	265.498	0.128108
	164.34	1003	102	10.7997	10.6826	58.5891	257.386	0.138744			164.44	1003	102	9.79918	9.94384	54.5375	270.577	0.14345			165.136	1003	102	9.80412	9.64802	52.915	293.082	0.174863			164.471	1003	102	10.1114	10.1412	55.6198	290.947	0.181638			164.95	1003	102	9.09962	9.17249	50.3069	265.057	0.125747
	164.336	1004	103	10.6812	10.8519	59.5175	254.959	0.138164			164.445	1004	103	9.93992	9.97915	54.7311	270.668	0.144042			165.147	1004	103	9.82276	9.78483	53.6654	290.907	0.173111			164.473	1004	103	10.1227	10.0809	55.2893	291.747	0.182147			164.947	1004	103	9.01422	8.89303	48.7742	268.745	0.125784
	164.338	1005	104	10.7034	10.6947	58.6553	257.218	0.138695			164.451	1005	104	9.90714	9.82457	53.8833	272.373	0.144038			165.139	1005	104	9.96751	9.95578	54.6029	289.128	0.172725			164.476	1005	104	10.171	10.1335	55.5776	290.997	0.18155			164.949	1005	104	8.98236	9.02927	49.5215	267.819	0.126674
	164.338	1006	105	11.0243	10.6852	58.6034	257.242	0.13858			164.442	1006	105	9.89799	9.95334	54.5895	270.653	0.143812			165.133	1006	105	9.86894	9.81899	53.8527	290.009	0.172034			164.474	1006	105	10.0709	10.1744	55.802	290.043	0.180358			164.949	1006	105	8.9521	9.04787	49.6234	267.358	0.1264
	164.333	1007	106	10.7454	10.5677	57.9591	257.767	0.137561			164.441	1007	106	9.96663	10.1122	55.461	268.518	0.143266			165.134	1007	106	9.97138	9.83062	53.9165	289.958	0.172152			164.462	1007	106	9.79243	10.1576	55.7101	289.961	0.179901			164.944	1007	106	9.1888	9.05604	49.6682	266.955	0.126141
	164.346	1008	107	10.8391	10.7265	58.8297	254.221	0.135719			164.438	1008	107	9.96535	10.1614	55.7305	268.698	0.144232			165.136	1008	107	9.92601	9.86605	54.1108	289.638	0.172184			164.475	1008	107	10.1907	10.2672	56.3111	288.95	0.179927			164.947	1008	107	9.13895	8.97833	49.2421	267.708	0.125819
	164.336	1009	108	10.876	10.8617	59.5715	250.192	0.133174			164.442	1009	108	9.97287	9.88168	54.1965	271.402	0.143563			165.129	1009	108	9.89128	9.93493	54.4886	289.423	0.172939			164.473	1009	108	10.117	10.0651	55.2027	290.44	0.17919			164.937	1009	108	9.01067	8.93409	48.9994	265.722	0.12294
	164.337	1010	109	10.5601	10.5234	57.716	253.962	0.132707			164.44	1010	109	9.8799	9.70486	53.2268	273.504	0.143653			165.142	1010	109	9.72716	9.89286	54.2579	289.668	0.172609			164.473	1010	109	10.15	10.0758	55.261	290.477	0.179557			164.95	1010	109	9.06617	8.96283	49.1571	265.892	0.12367
	164.351	1011	110	10.355	10.6231	58.2627	255.472	0.135637			164.445	1011	110	9.99459	9.84567	53.999	272.216	0.144169			165.142	1011	110	9.93582	9.98459	54.7609	288.643	0.172447			164.469	1011	110	10.109	10.1655	55.7531	289.577	0.179349			164.938	1011	110	9.12355	9.1961	50.4364	262.07	0.122803
	164.341	1012	111	10.8809	10.7592	59.0092	253.7	0.135506			164.44	1012	111	9.92882	10.0866	55.3205	269.852	0.14455			165.139	1012	111	9.63775	9.92429	54.4302	288.655	0.17132			164.474	1012	111	9.94812	10.1445	55.6381	289.729	0.179306			164.935	1012	111	9.06249	8.75115	47.9961	267.691	0.122506
	164.347	1013	112	10.7079	10.8017	59.2426	252.14	0.13447			164.441	1013	112	9.98869	9.95908	54.621	270.994	0.144224			165.134	1013	112	9.91729	9.74117	53.4259	289.63	0.169826			164.479	1013	112	10.1052	10.0651	55.2026	289.568	0.177509			164.936	1013	112	9.07466	8.86947	48.645	265.662	0.122109
	164.336	1014	113	10.7836	10.4932	57.5505	254.371	0.132821			164.444	1014	113	9.99517	9.89888	54.2909	271.902	0.14453			165.136	1014	113	10.0481	9.89675	54.2792	288.27	0.17022			164.467	1014	113	10.1326	10.1913	55.8948	287.215	0.175257			164.944	1014	113	8.97444	9.2413	50.6844	260.783	0.122046
	164.338	1015	114	10.6573	10.5987	58.1291	253.324	0.133035			164.446	1015	114	10.1614	10.008	54.8896	270.12	0.143823			165.136	1015	114	9.957	10.0982	55.384	286.811	0.171004			164.477	1015	114	10.1792	10.056	55.1525	288.194	0.174616			164.938	1015	114	8.91959	9.12412	50.0417	262.183	0.121863
	164.34	1016	115	10.8286	10.8173	59.3279	249.93	0.13231			164.445	1016	115	10.0024	10.1061	55.4272	269.331	0.144204			165.133	1016	115	9.93275	9.82165	53.8673	289.644	0.171284			164.473	1016	115	10.1485	10.0642	55.1975	287.918	0.174293			164.933	1016	115	8.92135	8.94268	49.0466	264.037	0.121316
	164.342	1017	116	10.6589	10.6135	58.2104	252.222	0.132084			164.434	1017	116	10.1371	9.89569	54.2733	272.025	0.144586			165.137	1017	116	9.7142	9.56171	52.4416	292.521	0.172126			164.473	1017	116	10.0966	10.0228	54.9704	288.313	0.17428			164.946	1017	116	9.06162	9.0201	49.4711	261.874	0.120193
	164.342	1018	117	10.5765	10.5533	57.8799	252.553	0.131581			164.442	1018	117	10.0297	9.92866	54.4542	271.736	0.144696			165.135	1018	117	9.77832	9.8572	54.0622	289.382	0.171563			164.481	1018	117	10.1942	9.99626	54.8249	288.272	0.173654			164.94	1018	117	9.01731	9.12077	50.0233	259.255	0.118896
	164.335	1019	118	10.6777	10.6263	58.2802	251.764	0.131673			164.443	1019	118	9.94558	9.76427	53.5526	273.702	0.144909			165.133	1019	118	9.89036	9.95369	54.5914	287.63	0.169945			164.469	1019	118	9.96913	10.1336	55.5782	287.391	0.174516			164.942	1019	118	9.00661	9.00403	49.383	261.007	0.119097
	164.34	1020	119	10.4355	10.5418	57.8167	251.787	0.130677			164.434	1020	119	9.92333	10.2581	56.2611	267.529	0.144121			165.135	1020	119	9.96229	9.83547	53.9431	287.916	0.168261			164.473	1020	119	10.1887	10.1008	55.3983	287.412	0.17393			164.938	1020	119	8.94015	8.78668	48.1909	263.966	0.119051
	164.341	1021	120	10.7034	10.5505	57.8646	251.682	0.130702			164.428	1021	120	9.87627	10.0051	54.8737	270.703	0.144467			165.137	1021	120	9.8744	9.68202	53.1015	289.689	0.168916			164.469	1021	120	9.85744	9.84773	54.0103	289.847	0.173908			164.943	1021	120	8.95465	8.95084	49.0913	261.207	0.118521
	164.334	1022	121	10.483	10.5922	58.0934	250.469	0.129984			164.436	1022	121	10.0107	9.79271	53.7086	272.742	0.144021			165.13	1022	121	9.89309	9.79749	53.7348	288.724	0.169049			164.471	1022	121	10.105	9.78417	53.6617	290.109	0.173343			164.931	1022	121	8.78731	9.04524	49.609	260.08	0.118619
	164.345	1023	122	10.3026	10.5992	58.1318	250.438	0.129992			164.435	1023	122	10.1215	9.89003	54.2423	271.46	0.143895			165.13	1023	122	9.88307	9.69926	53.196	289.207	0.168292			164.468	1023	122	10.0469	9.97626	54.7152	288.337	0.17326			164.945	1023	122	9.13676	8.84964	48.5362	262.129	0.118187
	164.341	1024	123	10.6859	10.5137	57.663	251.763	0.130222			164.448	1024	123	10.1045	10.0714	55.2369	270.24	0.14495			165.137	1024	123	9.97861	9.85273	54.0377	287.663	0.16822			164.464	1024	123	9.89804	10.0572	55.1589	287.546	0.173076			164.941	1024	123	9.12041	8.89071	48.7615	260.474	0.117018
	164.337	1025	124	10.7808	10.2713	56.3337	253.952	0.12944			164.435	1025	124	9.84292	10.0306	55.013	270.871	0.144959			165.141	1025	124	9.79629	9.8835	54.2065	287.508	0.168417			164.469	1025	124	10.0761	9.87879	54.1807	289.072	0.173081			164.943	1025	124	9.113	8.80676	48.3011	259.679	0.115169
	164.343	1026	125	10.6111	10.6076	58.1779	249.606	0.129234			164.441	1026	125	10.0055	9.90598	54.3298	272.369	0.145258			165.132	1026	125	9.9569	9.71408	53.2773	289.302	0.168571			164.469	1026	125	10.0381	9.96426	54.6494	288.323	0.173063			164.939	1026	125	8.91289	9.00005	49.3612	255.464	0.113636
	164.338	1027	126	10.4668	10.5319	57.7628	250.384	0.129081			164.427	1027	126	9.98536	9.98533	54.765	270.286	0.143679			165.138	1027	126	9.90983	9.73258	53.3788	289.056	0.168438			164.464	1027	126	10.0751	9.98978	54.7894	288.573	0.173772			164.949	1027	126	9.04896	8.83136	48.436	260.141	0.115811
	164.336	1028	127	10.5386	10.4694	57.42	251.509	0.129411			164.43	1028	127	9.89092	10.1945	55.9124	266.83	0.142229			165.135	1028	127	9.84344	9.80881	53.7969	288.352	0.168439			164.462	1028	127	9.85042	9.7566	53.5105	290.421	0.173272			164.941	1028	127	8.9187	8.80064	48.2675	259.393	0.114729
	164.343	1029	128	10.5617	10.5203	57.6989	249.659	0.128167			164.441	1029	128	9.84186	10.0401	55.0653	266.967	0.140276			165.136	1029	128	9.75624	9.72212	53.3214	289.021	0.168105			164.461	1029	128	9.91881	9.87763	54.1743	288.993	0.17265			164.946	1029	128	9.03115	8.90988	48.8666	258.678	0.115481
	164.34	1030	129	10.6004	10.3861	56.963	251.044	0.127852			164.434	1030	129	10.0186	9.97264	54.6954	267.539	0.140076			165.125	1030	129	9.67073	9.89801	54.2861	286.771	0.167217			164.469	1030	129	9.76542	9.90202	54.3081	288.564	0.172189			164.951	1030	129	9.00841	9.00668	49.3976	256.802	0.114941
	164.333	1031	130	10.381	10.6266	58.282	247.895	0.127817			164.438	1031	130	10.2869	9.94302	54.533	270.338	0.143076			165.125	1031	130	9.69318	9.97463	54.7063	286.445	0.168106			164.47	1031	130	9.90667	9.85019	54.0238	288.791	0.171862			164.939	1031	130	8.84733	8.95505	49.1144	256.899	0.114381
	164.341	1032	131	10.4032	10.6975	58.6711	246.75	0.12759			164.438	1032	131	10.0607	10.0113	54.9074	269.728	0.143279			165.125	1032	131	9.87651	9.76942	53.5808	288.339	0.16793			164.46	1032	131	10.1021	9.8719	54.1429	288.018	0.170718			164.941	1032	131	8.83703	8.96197	49.1523	256.558	0.1142
	164.338	1033	132	10.6554	10.5332	57.77	248.564	0.127326			164.443	1033	132	9.87321	9.92497	54.434	269.863	0.142205			165.137	1033	132	9.85261	9.79799	53.7375	287.682	0.167187			164.477	1033	132	10.032	9.68856	53.1373	289.24	0.169738			164.939	1033	132	8.87107	8.91572	48.8987	256.984	0.113993
	164.326	1034	133	10.5677	10.4239	57.1702	249.745	0.12705			164.439	1034	133	10.0354	10.0074	54.886	268.539	0.14168			165.128	1034	133	9.89838	9.84882	54.0163	287.134	0.167035			164.469	1034	133	9.876	9.88945	54.2392	286.949	0.169065			164.939	1034	133	8.91886	8.81074	48.3229	258.415	0.113881
	164.333	1035	134	10.693	10.1892	55.8834	251.594	0.125958			164.431	1035	134	10.0081	10.0776	55.271	268.076	0.142046			165.126	1035	134	9.87367	9.71755	53.2964	288.638	0.167416			164.466	1035	134	9.92309	9.92435	54.4306	286.523	0.16899			164.938	1035	134	8.90279	8.81655	48.3548	258.453	0.113922
	164.335	1036	135	10.5725	10.4703	57.4249	246.927	0.124894			164.429	1036	135	9.87553	9.97323	54.6986	268.83	0.141634			165.129	1036	135	9.76997	9.85962	54.0755	287.297	0.167499			164.467	1036	135	9.98893	10.1733	55.796	284.269	0.169115			164.938	1036	135	8.82554	8.59586	47.1444	260.93	0.113307
	164.328	1037	136	10.4724	10.5625	57.9306	244.957	0.124129			164.423	1037	136	10.0206	9.94511	54.5444	268.938	0.141403			165.139	1037	136	9.82561	9.86731	54.1177	286.452	0.166262			164.467	1037	136	9.87431	9.77271	53.5989	288.234	0.169214			164.927	1037	136	8.85662	8.72576	47.8568	259.085	0.113315
	164.327	1038	137	10.3338	10.6549	58.4374	243.764	0.124156			164.421	1038	137	9.96549	9.96979	54.6798	268.555	0.141233			165.13	1038	137	9.85734	9.77144	53.5919	287.91	0.167098			164.46	1038	137	10.0237	9.69327	53.1632	289.125	0.169597			164.93	1038	137	8.93819	8.86212	48.6047	256.782	0.112964
	164.325	1039	138	10.4844	10.4606	57.3717	245.587	0.123581			164.435	1039	138	9.93929	10.0108	54.9045	267.832	0.140855			165.134	1039	138	9.6769	9.84898	54.0172	287.037	0.166874			164.462	1039	138	9.71491	9.72507	53.3376	288.523	0.168828			164.942	1039	138	8.7817	8.73554	47.9105	259.195	0.113475
	164.327	1040	139	10.4397	10.4569	57.3514	244.884	0.12296			164.428	1040	139	10.0479	10.0105	54.9029	268.114	0.1413			165.122	1040	139	9.81236	9.7782	53.629	287.834	0.167009			164.454	1040	139	9.92294	9.75547	53.5043	288.664	0.169654			164.944	1040	139	8.74761	8.84661	48.5196	256.96	0.112923
	164.332	1041	140	10.6121	10.3573	56.8051	246.181	0.122901			164.423	1041	140	10.2015	10.0317	55.0196	268.148	0.141612			165.126	1041	140	10.0159	9.79882	53.7421	287.411	0.166732			164.463	1041	140	9.83907	9.74629	53.454	288.512	0.169115			164.942	1041	140	8.79002	9.02952	49.5228	254.102	0.112725
	164.332	1042	141	10.6146	10.4793	57.474	245.646	0.123806			164.419	1042	141	9.91315	9.98345	54.7547	269.104	0.142026			165.13	1042	141	9.76629	9.79731	53.7338	287.374	0.166425			164.457	1042	141	9.83393	9.85225	54.0351	287.508	0.169148			164.944	1042	141	8.77018	8.92154	48.9306	254.823	0.112011
	164.331	1043	142	10.6553	10.3437	56.7305	247.325	0.123736			164.425	1043	142	10.0396	10.0781	55.2738	267.645	0.141555			165.132	1043	142	9.66569	9.77752	53.6253	287.549	0.1664			164.465	1043	142	9.93158	9.84867	54.0155	287.409	0.169			164.947	1043	142	8.68176	8.72299	47.8416	257.787	0.112013
	164.324	1044	143	10.4624	10.5903	58.0832	243.913	0.123525			164.425	1044	143	10.0868	9.92801	54.4506	269.538	0.14187			165.129	1044	143	9.77759	9.84072	53.9719	286.812	0.166208			164.466	1044	143	9.80102	9.8602	54.0787	287.312	0.168848			164.948	1044	143	8.83749	8.43976	46.2882	262.189	0.112368
	164.322	1045	144	10.3839	10.4037	57.0597	246.68	0.123854			164.433	1045	144	10.055	9.88827	54.2327	269.854	0.141715			165.123	1045	144	9.73568	9.97428	54.7044	285.483	0.166324			164.458	1045	144	9.67949	9.67024	53.0369	288.846	0.168368			164.936	1045	144	8.83583	8.4831	46.5259	261.343	0.112138
	164.326	1046	145	10.3242	10.5159	57.6749	244.27	0.122913			164.422	1046	145	9.97821	9.9812	54.7424	268.574	0.141361			165.132	1046	145	9.77481	9.94586	54.5485	285.476	0.165718			164.459	1046	145	9.64908	9.89481	54.2686	286.849	0.168626			164.944	1046	145	8.74276	8.60667	47.2037	259.117	0.111702
	164.333	1047	146	10.5559	10.3377	56.6978	243.819	0.120416			164.422	1047	146	10.1401	10.0087	54.8933	268.162	0.141214			165.122	1047	146	9.67624	9.63837	52.8621	288.695	0.16601			164.467	1047	146	9.73172	9.75232	53.487	287.569	0.167468			164.945	1047	146	8.89628	8.82927	48.4246	256.216	0.112066
	164.331	1048	147	10.4582	10.4066	57.0755	240.547	0.118449			164.423	1048	147	9.80421	9.86384	54.0987	269.906	0.141334			165.124	1048	147	9.71762	9.59674	52.6338	288.717	0.165475			164.455	1048	147	9.79376	9.74594	53.4521	286.727	0.165879			164.943	1048	147	8.94769	8.98957	49.3037	253.409	0.111544
	164.334	1049	148	10.6691	10.5284	57.7434	238.193	0.117863			164.427	1049	148	9.86335	10.0408	55.069	268.167	0.141648			165.126	1049	148	9.63727	9.64168	52.8803	288.78	0.166216			164.455	1049	148	9.77151	9.8598	54.0765	284.527	0.164021			164.946	1049	148	8.65513	8.80055	48.267	254.963	0.110422
	164.338	1050	149	10.5789	10.536	57.7854	241.742	0.121044			164.427	1050	149	9.99799	9.87693	54.1705	269.764	0.141382			165.13	1050	149	9.9791	9.71407	53.2773	287.588	0.165536			164.459	1050	149	9.76898	9.61907	52.7562	288.491	0.166793			164.955	1050	149	8.75319	8.34778	45.7838	259.959	0.108999
	164.331	1051	150	10.5177	10.617	58.2294	240.971	0.121162			164.421	1051	150	9.93067	9.91291	54.3678	269.271	0.141287			165.135	1051	150	9.78516	10.0424	55.0779	284.443	0.165571			164.465	1051	150	9.877	9.6271	52.8003	288.453	0.166957			164.944	1051	150	8.61135	8.76745	48.0855	253.394	0.108687
	164.329	1052	151	10.3824	10.3465	56.7458	245.707	0.122221			164.421	1052	151	10.0741	10.0005	54.848	268.428	0.141402			165.124	1052	151	9.8048	10.0599	55.1741	284.37	0.165779			164.465	1052	151	9.8666	9.64094	52.8762	288.816	0.167657			164.937	1052	151	8.76058	8.66364	47.5161	254.661	0.108481
	164.337	1053	152	10.3199	10.3651	56.8477	243.276	0.120225			164.421	1053	152	9.98873	9.92139	54.4143	268.821	0.140821			165.117	1053	152	9.74918	9.59963	52.6496	288.943	0.165729			164.461	1053	152	9.8886	9.5248	52.2392	289.221	0.166399			164.949	1053	152	8.57171	8.7478	47.9777	252.933	0.108142
	164.338	1054	153	10.6947	10.4351	57.2317	240.99	0.119157			164.43	1054	153	9.78961	9.93498	54.4889	268.342	0.140344			165.128	1054	153	9.74454	9.53444	52.2921	289.007	0.164808			164.462	1054	153	9.71275	9.6417	52.8803	287.274	0.164777			164.947	1054	153	8.83443	8.71506	47.7982	253.554	0.108175
	164.327	1055	154	10.72	10.4595	57.3654	240.283	0.118737			164.42	1055	154	9.87774	9.94561	54.5472	268.817	0.141189			165.139	1055	154	9.77604	9.49931	52.0994	289.606	0.165241			164.462	1055	154	9.70063	9.71115	53.2613	287.064	0.165757			164.939	1055	154	8.79458	8.78911	48.2043	252.099	0.107861
	164.333	1056	155	10.5499	10.2494	56.2134	243.05	0.118636			164.424	1056	155	9.80075	10.0741	55.2517	267.253	0.141029			165.127	1056	155	9.84658	9.77878	53.6322	286.247	0.164305			164.457	1056	155	9.53455	9.72524	53.3385	286.992	0.165781			164.943	1056	155	8.76442	8.68177	47.6156	253.508	0.107747
	164.331	1057	156	10.3097	10.494	57.5549	240.135	0.119061			164.43	1057	156	9.96148	9.92107	54.4126	268.796	0.140738			165.124	1057	156	9.75206	10.1085	55.4403	282.979	0.16416			164.45	1057	156	9.55898	9.72228	53.3223	286.775	0.165237			164.933	1057	156	8.67632	8.7817	48.1636	253.038	0.108501
	164.331	1058	157	10.417	10.7481	58.9483	236.308	0.118684			164.42	1058	157	10.0629	9.82669	53.895	269.594	0.140475			165.124	1058	157	9.79129	9.87941	54.1841	285.406	0.164363			164.463	1058	157	9.74573	9.59967	52.6499	287.723	0.164909			164.947	1058	157	8.60091	8.40764	46.1121	257.949	0.107877
	164.329	1059	158	10.4255	10.5986	58.1283	237.977	0.118388			164.42	1059	158	10.1087	9.90128	54.3041	269.206	0.141073			165.123	1059	158	9.72158	9.50986	52.1572	288.94	0.164147			164.465	1059	158	9.64399	9.44392	51.7956	289.719	0.165489			164.933	1059	158	8.94719	8.54085	46.8427	254.056	0.106332
	164.334	1060	159	10.483	10.2382	56.152	242.681	0.118238			164.42	1060	159	9.92139	10.2027	55.9572	266.295	0.141615			165.131	1060	159	9.77116	9.53654	52.3036	288.715	0.164273			164.45	1060	159	9.64106	9.44568	51.8053	289.375	0.164991			164.941	1060	159	8.60919	8.91506	48.8951	246.607	0.104896
	164.336	1061	160	10.3358	10.4426	57.2729	240.013	0.118324			164.422	1061	160	9.93795	10.0161	54.9338	268.476	0.14173			165.122	1061	160	9.67132	9.96169	54.6354	284.15	0.163837			164.457	1061	160	9.70236	9.65945	52.9777	287.215	0.164957			164.946	1061	160	8.61087	8.71184	47.7805	253.106	0.107676
	164.331	1062	161	10.4986	10.3658	56.8519	240.477	0.117904			164.419	1062	161	10.0864	9.78485	53.6654	271.422	0.14211			165.122	1062	161	9.82268	9.94808	54.5607	284.439	0.16386			164.454	1062	161	9.49045	9.52432	52.2366	288.026	0.163876			164.943	1062	161	8.52797	8.60273	47.1821	254.384	0.107375
	164.327	1063	162	10.3617	10.4253	57.1779	239.117	0.11741			164.417	1063	162	10.0307	9.88125	54.1942	270.2	0.142012			165.118	1063	162	9.74454	9.68641	53.1256	286.704	0.163322			164.457	1063	162	9.57463	9.46307	51.9007	288.941	0.164434			164.94	1063	162	8.78831	8.63198	47.3425	252.895	0.106511
	164.322	1064	163	10.4485	10.4366	57.2401	238.803	0.117294			164.422	1064	163	9.97159	9.88236	54.2003	269.781	0.141429			165.123	1064	163	9.7971	9.74763	53.4613	285.924	0.163214			164.462	1064	163	9.59612	9.45326	51.8469	288.872	0.164056			164.932	1064	163	8.73492	8.72372	47.8456	249.991	0.105227
	164.335	1065	164	10.4842	10.6427	58.3706	236.11	0.117445			164.414	1065	164	9.82754	10.1243	55.5272	266.864	0.141268			165.126	1065	164	9.79075	9.97352	54.7002	283.242	0.162362			164.465	1065	164	9.44411	9.52152	52.2212	288.506	0.164561			164.934	1065	164	8.65341	8.59237	47.1252	251.805	0.105117
	164.333	1066	165	10.5731	10.5793	58.0225	236.87	0.117336			164.415	1066	165	10.1094	10.0504	55.1221	267.789	0.141372			165.123	1066	165	9.87795	9.7572	53.5138	285.662	0.162753			164.466	1066	165	9.56876	9.68615	53.1241	286.146	0.163398			164.936	1066	165	8.68936	8.78581	48.1862	249.678	0.105763
	164.336	1067	166	10.4998	10.5407	57.811	237.474	0.117348			164.408	1067	166	9.89772	9.97083	54.6855	268.632	0.141184			165.12	1067	166	9.62548	9.60342	52.6704	286.937	0.162371			164.466	1067	166	9.56086	9.71443	53.2792	286.261	0.164142			164.932	1067	166	8.57975	8.72359	47.8449	250.377	0.105546
	164.331	1068	167	10.6296	10.3424	56.7235	240.265	0.117454			164.419	1068	167	9.98427	9.80029	53.7502	270.268	0.140834			165.117	1068	167	9.87957	9.72075	53.3139	285.524	0.161943			164.462	1068	167	9.39703	9.51088	52.1629	288.32	0.164017			164.934	1068	167	8.59821	8.6047	47.1929	251.838	0.105251
	164.327	1069	168	10.7058	10.3633	56.8377	239.199	0.116783			164.418	1069	168	9.93205	9.76669	53.5658	270.694	0.140871			165.112	1069	168	9.65722	9.79838	53.7397	285.646	0.163398			164.457	1069	168	9.50817	9.51707	52.1968	288.194	0.16407			164.936	1069	168	8.49184	8.55457	46.9179	252.616	0.1052
	164.322	1070	169	10.6025	10.5247	57.723	236.61	0.116444			164.417	1070	169	9.90639	9.96888	54.6748	268.028	0.140412			165.111	1070	169	9.91188	9.73028	53.3662	285.958	0.162966			164.463	1070	169	9.66949	9.55721	52.417	287.879	0.164237			164.925	1070	169	8.65876	8.49849	46.6103	252.568	0.104513
	164.321	1071	170	10.3563	10.4503	57.3152	237.44	0.116245			164.413	1071	170	9.94419	10.0784	55.2753	266.888	0.140654			165.106	1071	170	9.81413	9.82593	53.8908	284.964	0.16271			164.465	1071	170	9.69525	9.53473	52.2937	287.931	0.16393			164.931	1071	170	8.52281	8.59873	47.1601	251.062	0.104554
	164.327	1072	171	10.4355	10.0649	55.2016	242.402	0.115914			164.425	1072	171	9.8453	9.91756	54.3933	268.462	0.140291			165.113	1072	171	9.66972	9.71187	53.2652	285.556	0.161748			164.46	1072	171	9.66202	9.59422	52.62	287.289	0.163815			164.936	1072	171	8.49842	8.51579	46.7052	252.073	0.104252
	164.337	1073	172	10.3008	10.4622	57.3802	237.121	0.116201			164.422	1073	172	9.90345	9.82019	53.8593	269.308	0.139892			165.115	1073	172	9.74856	9.75822	53.5194	283.801	0.159645			164.457	1073	172	9.5556	9.5863	52.5765	286.937	0.162909			164.943	1073	172	8.64848	8.48862	46.5562	252.334	0.104173
	164.323	1074	173	10.4462	10.6673	58.5055	233.702	0.115703			164.417	1074	173	10.1324	9.96415	54.6489	267.993	0.140469			165.104	1074	173	9.73767	9.74222	53.4316	283.966	0.159738			164.464	1074	173	9.35594	9.46764	51.9257	288.586	0.163534			164.938	1074	173	8.82949	8.52427	46.7518	252.253	0.104619
	164.329	1075	174	10.3496	10.4127	57.1088	237.201	0.11571			164.415	1075	174	9.94101	10.1503	55.6696	265.747	0.140322			165.104	1075	174	9.74781	9.79353	53.713	282.922	0.158966			164.458	1075	174	9.49737	9.2021	50.4693	291.075	0.16344			164.935	1075	174	8.60879	8.64023	47.3877	250.152	0.104309
	164.334	1076	175	10.4122	10.4165	57.1296	237.605	0.116031			164.422	1076	175	10.027	9.91912	54.4019	268.666	0.140557			165.1	1076	175	9.95291	10.01	54.9	280.501	0.158636			164.456	1076	175	9.75675	9.48227	52.0059	288.412	0.163703			164.943	1076	175	8.37108	8.55686	46.9305	251.435	0.10421
	164.332	1077	176	10.4102	10.465	57.3959	236.684	0.115869			164.419	1077	176	10.046	9.94983	54.5703	267.626	0.139778			165.103	1077	176	9.55914	9.64	52.871	285.315	0.160119			164.462	1077	176	9.44222	9.31583	51.0931	289.856	0.163067			164.938	1077	176	8.4312	8.24245	45.2061	256.461	0.104435
	164.33	1078	177	10.5602	10.3911	56.9905	237.645	0.115836			164.415	1078	177	9.98587	10.0137	54.9207	267.059	0.13998			165.093	1078	177	9.73144	9.59667	52.6334	285.148	0.159165			164.47	1078	177	9.30979	9.31223	51.0733	289.394	0.162215			164.943	1078	177	8.61608	8.49493	46.5908	252.131	0.104085
	164.331	1079	178	10.4747	10.4783	57.4686	235.738	0.115203			164.425	1079	178	10.0462	9.95365	54.5912	267.284	0.13938			165.108	1079	178	9.73872	9.58549	52.5721	285.34	0.159269			164.462	1079	178	9.41757	9.47209	51.9501	288.234	0.163012			164.944	1079	178	8.61667	8.41022	46.1262	253.403	0.104036
	164.328	1080	179	10.4373	10.4719	57.4335	235.291	0.114786			164.423	1080	179	10.0836	9.93723	54.5012	268.016	0.140006			165.108	1080	179	9.81937	9.68633	53.1251	284.516	0.159812			164.467	1080	179	9.2605	9.66133	52.988	286.087	0.162698			164.94	1080	179	8.28607	8.44849	46.3361	252.404	0.103637
	164.333	1081	180	10.3878	10.335	56.6828	237.731	0.115246			164.425	1081	180	9.98563	9.93113	54.4677	267.958	0.139824			165.108	1081	180	9.73157	9.96847	54.6725	282.06	0.16041			164.451	1081	180	9.34386	9.39646	51.5353	288.549	0.162259			164.939	1081	180	8.58948	8.19193	44.929	255.959	0.103299
	164.328	1082	181	10.438	10.4928	57.5484	235.288	0.114978			164.414	1082	181	10.0017	9.93464	54.487	267.873	0.139844			165.107	1082	181	9.90507	9.83052	53.9159	282.087	0.158121			164.452	1082	181	9.55433	9.37988	51.4444	288.317	0.161639			164.944	1082	181	8.62203	8.57892	47.0515	249.575	0.103058
	164.321	1083	182	10.5531	10.4241	57.1713	235.861	0.114751			164.424	1083	182	9.95763	10.0552	55.1483	266.356	0.139579			165.11	1083	182	9.90872	9.54918	52.3729	283.808	0.156281			164.452	1083	182	9.55487	9.26817	50.8317	289.733	0.162118			164.938	1083	182	8.37762	8.50443	46.6429	251.377	0.103496
	164.325	1084	183	10.4395	10.3444	56.7341	235.894	0.113826			164.418	1084	183	9.86646	9.92139	54.4143	267.726	0.139514			165.11	1084	183	10.0128	9.65975	52.9793	281.914	0.155046			164.455	1084	183	9.41678	9.53949	52.3198	286.528	0.161295			164.932	1084	183	8.49954	8.52557	46.7589	250.408	0.103034
	164.333	1085	184	10.5279	10.5505	57.8649	233.673	0.114409			164.422	1085	184	10.1212	10.2113	56.0041	264.129	0.139203			165.118	1085	184	9.88812	9.92063	54.4101	282.454	0.16019			164.452	1085	184	9.24971	9.53383	52.2887	287.062	0.161932			164.929	1085	184	8.55465	8.43951	46.2869	252.02	0.103135
	164.321	1086	185	10.3994	10.6225	58.2599	232.1	0.113892			164.422	1086	185	9.91251	9.89603	54.2752	267.792	0.139046			165.104	1086	185	9.66136	9.69708	53.1841	284.426	0.159604			164.449	1086	185	9.3773	9.40881	51.6031	288.163	0.16173			164.936	1086	185	8.26284	8.30985	45.5757	254.104	0.103196
	164.323	1087	186	10.3929	10.4931	57.5497	233.355	0.113513			164.414	1087	186	10.0831	9.89292	54.2582	268.261	0.139637			165.104	1087	186	9.72643	9.60501	52.6791	284.93	0.158921			164.451	1087	186	9.54727	9.21672	50.5495	289.849	0.161314			164.932	1087	186	8.43538	8.15355	44.7185	255.727	0.102629
	164.328	1088	187	10.3402	10.3322	56.6674	234.77	0.112825			164.418	1088	187	9.88696	9.7604	53.5314	269.571	0.139371			165.112	1088	187	9.60047	9.78797	53.6826	282.384	0.157751			164.456	1088	187	9.67689	9.42542	51.6941	287.477	0.160934			164.932	1088	187	8.58919	8.37833	45.9513	252.043	0.102529
	164.325	1089	188	10.398	10.4679	57.4115	233.702	0.113463			164.416	1089	188	10.0006	9.93797	54.5053	266.605	0.138371			165.106	1089	188	9.64536	9.7186	53.3021	283.217	0.157928			164.451	1089	188	9.22569	9.44352	51.7934	287.394	0.160994			164.936	1089	188	8.37122	8.59586	47.1444	248.803	0.10256
	164.331	1090	189	10.5559	10.523	57.7139	231.811	0.112683			164.42	1090	189	9.98244	10.1315	55.5669	264.869	0.138927			165.106	1090	189	9.72275	9.6624	52.9939	283.683	0.157811			164.449	1090	189	9.33903	9.37169	51.3995	288.174	0.161111			164.938	1090	189	8.50344	8.22808	45.1273	254.182	0.102286
	164.317	1091	190	10.7315	10.454	57.3356	232.938	0.112764			164.414	1091	190	9.76972	10.0606	55.1781	265.861	0.139048			165.099	1091	190	9.91985	9.68345	53.1093	282.541	0.15643			164.456	1091	190	9.05306	9.40794	51.5983	288.068	0.161337			164.933	1091	190	8.40517	8.3136	45.5963	252.446	0.10198
	164.309	1092	191	10.4555	10.5432	57.8247	232.081	0.113089			164.416	1092	191	10.1145	9.8641	54.1001	267.912	0.138723			165.111	1092	191	9.75153	9.86376	54.0983	280.949	0.156653			164.454	1092	191	9.27406	9.28621	50.9306	288.741	0.160574			164.927	1092	191	8.30417	8.42953	46.2322	250.444	0.101845
	164.309	1093	192	10.4017	10.4034	57.0578	233.157	0.112321			164.411	1093	192	9.9994	10.0275	54.9961	265.846	0.138691			165.111	1093	192	9.78206	9.6965	53.1809	283.009	0.15735			164.45	1093	192	9.28606	9.27399	50.8636	288.64	0.160114			164.921	1093	192	8.55144	8.40767	46.1122	250.886	0.101884
	164.308	1094	193	10.3528	10.4559	57.346	232.423	0.112368			164.411	1094	193	9.98874	10.249	56.2109	263.321	0.138754			165.113	1094	193	9.8788	9.86842	54.1238	281.159	0.157182			164.45	1094	193	9.35694	9.25301	50.7486	288.961	0.160362			164.923	1094	193	8.49774	8.35281	45.8113	252.116	0.102189
	164.304	1095	194	10.2809	10.3269	56.6382	234.055	0.112214			164.412	1095	194	9.74205	10.0027	54.8604	266.372	0.13878			165.104	1095	194	9.71549	9.82121	53.8649	281.947	0.157668			164.451	1095	194	9.45843	9.43472	51.7452	287.195	0.160565			164.938	1095	194	8.3816	8.46181	46.4092	249.735	0.101604
	164.315	1096	195	10.4261	10.4996	57.5856	229.961	0.110981			164.413	1096	195	9.88838	9.59656	52.6328	271.586	0.139563			165.104	1096	195	9.82411	9.82042	53.8606	281.581	0.157113			164.451	1096	195	9.30729	9.67463	53.0609	284.637	0.160216			164.93	1096	195	8.41792	8.47182	46.4641	249.736	0.101808
	164.319	1097	196	10.4355	10.3938	57.0055	229.936	0.109859			164.414	1097	196	10.0024	10.1401	55.6138	265.136	0.139332			165.105	1097	196	9.67028	9.82639	53.8933	281.308	0.156705			164.451	1097	196	9.22589	9.37775	51.4327	287.431	0.159769			164.93	1097	196	8.72463	8.54014	46.8388	248.008	0.101343
	164.312	1098	197	10.5075	10.4229	57.1651	227.915	0.108725			164.407	1098	197	9.96768	10.1761	55.8112	264.533	0.139089			165.119	1098	197	9.77637	9.65127	52.9328	283.027	0.156621			164.454	1098	197	9.43916	9.15964	50.2365	289.648	0.159945			164.927	1098	197	8.39899	8.43547	46.2647	248.779	0.100597
	164.308	1099	198	10.4997	10.5055	57.6179	226.458	0.108585			164.407	1099	198	9.87475	9.78571	53.6702	269.324	0.139394			165.119	1099	198	9.81144	9.71476	53.2811	282.325	0.156571			164.461	1099	198	9.35329	9.41481	51.636	287.18	0.160142			164.934	1099	198	8.27534	8.50122	46.6253	246.51	0.099689
	164.312	1100	199	10.5452	10.6905	58.6326	224.206	0.108925			164.405	1100	199	10.0198	9.8401	53.9685	268.662	0.139369			165.106	1100	199	9.86842	9.78001	53.6389	282.109	0.157211			164.454	1100	199	9.31711	9.43657	51.7553	286.905	0.160014			164.927	1100	199	8.43246	8.45444	46.3688	246.107	0.0988377
	164.313	1101	200	10.4546	10.6617	58.4749	224.548	0.108851			164.408	1101	200	9.90305	9.93613	54.4952	267.353	0.139164			165.112	1101	200	9.85415	9.82013	53.8589	281.671	0.157255			164.449	1101	200	9.47083	9.31521	51.0897	287.844	0.159517			164.925	1101	200	8.39389	8.28108	45.418	249.352	0.0991275
	164.314	1102	201	10.5374	10.4507	57.3171	227.978	0.109064			164.41	1102	201	9.98563	9.98646	54.7712	266.156	0.138469			165.112	1102	201	9.65038	9.85744	54.0636	280.824	0.156419			164.458	1102	201	9.41583	9.32423	51.1392	287.92	0.159796			164.921	1102	201	8.54488	8.19978	44.9721	250.264	0.0988126
	164.318	1103	202	10.5192	10.4507	57.3176	228.312	0.10932			164.398	1103	202	9.95742	10.0905	55.3417	265.311	0.13882			165.106	1103	202	9.77452	9.83511	53.9411	280.988	0.156321			164.457	1103	202	9.26146	9.33341	51.1895	287.547	0.159277			164.923	1103	202	8.18585	8.37007	45.906	247.102	0.098507
	164.317	1104	203	10.4435	10.5097	57.6408	227.65	0.109454			164.41	1104	203	10.1738	9.88057	54.1904	267.49	0.138602			165.104	1104	203	9.7187	9.8566	54.059	280.907	0.156619			164.451	1104	203	9.28349	9.41366	51.6296	286.196	0.158485			164.924	1104	203	8.34243	8.44258	46.3037	246.572	0.0989817
	164.322	1105	204	10.5538	10.4436	57.2781	227.52	0.108672			164.415	1105	204	10.0534	10.014	54.9223	265.649	0.138229			165.111	1105	204	9.8906	9.76293	53.5452	281.858	0.156549			164.452	1105	204	9.25485	9.33312	51.188	286.341	0.157209			164.929	1105	204	8.1965	8.3154	45.6062	248.527	0.0989611
	164.311	1106	205	10.4635	10.5678	57.9595	225.852	0.108783			164.412	1106	205	9.98752	10.0507	55.1236	265.122	0.138122			165.101	1106	205	9.50276	9.77825	53.6293	281.331	0.155933			164.458	1106	205	9.6253	9.15508	50.2115	288.008	0.157173			164.918	1106	205	8.38409	8.59538	47.1417	243.734	0.0987417
	164.315	1107	206	10.5571	10.4283	57.1945	228.323	0.109049			164.411	1107	206	9.75015	9.86407	54.0999	267.33	0.138097			165.096	1107	206	9.79683	9.76632	53.5638	281.697	0.156348			164.452	1107	206	9.37489	9.24305	50.6939	287.077	0.156863			164.925	1107	206	8.39929	8.23823	45.1829	249.416	0.0986185
	164.307	1108	207	10.6459	10.3474	56.7508	229.426	0.108997			164.413	1108	207	9.81244	9.96574	54.6576	266.117	0.138013			165.096	1108	207	9.71703	9.74291	53.4355	281.542	0.155666			164.454	1108	207	9.06821	9.15479	50.2099	288.049	0.156901			164.918	1108	207	8.36902	8.38005	45.9608	246.963	0.0985662
	164.312	1109	208	10.5285	10.4702	57.4245	226.53	0.10816			164.409	1109	208	9.9207	10.1042	55.417	263.854	0.13735			165.095	1109	208	9.84757	9.67871	53.0834	282.152	0.155697			164.448	1109	208	9.46569	9.24042	50.6795	287.187	0.156991			164.929	1109	208	8.36225	8.38708	45.9993	247.163	0.0987428
	164.312	1110	209	10.4312	10.4316	57.2126	227.531	0.108491			164.414	1110	209	9.90381	9.94814	54.561	266.049	0.137733			165.106	1110	209	9.76919	9.92335	54.425	279.963	0.156121			164.45	1110	209	9.34168	9.41485	51.6362	285.531	0.157288			164.927	1110	209	8.31042	8.2173	45.0682	250.005	0.0988226
	164.311	1111	210	10.4018	10.3953	57.0137	228.273	0.108655			164.415	1111	210	10.0251	9.78506	53.6666	268.382	0.138234			165.106	1111	210	9.9121	9.8055	53.7787	281.384	0.156532			164.455	1111	210	9.4387	9.38268	51.4597	285.597	0.1569			164.916	1111	210	8.2266	8.23061	45.1411	247.908	0.0973484
	164.311	1112	211	10.2741	10.5573	57.9018	225.708	0.10847			164.414	1112	211	9.98442	9.84462	53.9932	267.898	0.13851			165.096	1112	211	9.7454	9.57714	52.5262	283.033	0.155399			164.451	1112	211	9.44639	9.38761	51.4868	286.001	0.157524			164.929	1112	211	8.15649	8.31987	45.6307	244.354	0.0958914
	164.298	1113	212	10.4827	10.3674	56.8607	227.981	0.108149			164.406	1113	212	9.8459	9.88355	54.2068	267.469	0.138463			165.086	1113	212	9.67631	9.65089	52.9308	282.666	0.15599			164.447	1113	212	9.26374	9.31936	51.1125	286.947	0.157945			164.926	1113	212	8.65324	8.20099	44.9787	245.067	0.0950529
	164.312	1114	213	10.5161	10.6444	58.3797	224.202	0.108415			164.408	1114	213	9.96382	9.86647	54.1131	267.419	0.138229			165.086	1114	213	9.81981	9.79166	53.7028	281.025	0.15569			164.449	1114	213	9.42704	9.40958	51.6073	285.818	0.157625			164.923	1114	213	8.32716	8.56127	46.9547	243.42	0.0980818
	164.308	1115	214	10.1956	10.7182	58.7844	223.302	0.108558			164.404	1115	214	9.9529	10.1135	55.4681	263.797	0.137408			165.093	1115	214	9.75688	9.82532	53.8874	280.512	0.155421			164.447	1115	214	9.27364	9.43346	51.7383	284.79	0.156392			164.922	1115	214	8.40181	8.46638	46.4343	244.724	0.0978487
	164.318	1116	215	10.547	10.453	57.3302	226.69	0.108148			164.409	1116	215	10.0476	10.2052	55.9707	262.369	0.137016			165.091	1116	215	9.67745	9.56072	52.4362	283.317	0.155547			164.454	1116	215	9.17233	9.34323	51.2434	284.378	0.15407			164.92	1116	215	8.22094	8.2667	45.3391	246.115	0.0965017
	164.32	1117	216	10.6373	10.342	56.7213	226.432	0.106823			164.405	1117	216	10.13	10.0317	55.0193	264.791	0.137427			165.091	1117	216	9.74411	9.87233	54.1453	280.099	0.155532			164.456	1117	216	9.29697	9.14844	50.1751	285.677	0.15295			164.922	1117	216	8.2554	8.06033	44.2073	248.289	0.0955823
	164.318	1118	217	10.5055	10.7346	58.8744	219.953	0.106427			164.406	1118	217	10.1007	10.0451	55.0928	264.412	0.137247			165.092	1118	217	9.94362	9.78072	53.6428	280.671	0.155013			164.455	1118	217	9.51615	9.21361	50.5325	287.039	0.156311			164.928	1118	217	8.1981	8.24849	45.2392	245.754	0.096006
	164.322	1119	218	10.5508	10.5023	57.6005	222.901	0.106074			164.406	1119	218	9.86968	10.1361	55.5921	263.248	0.136978			165.095	1119	218	9.83099	9.91698	54.3902	279.454	0.155255			164.45	1119	218	9.37685	9.31592	51.0936	285.784	0.15603			164.927	1119	218	8.4225	8.32276	45.6465	244.672	0.0961675
	164.326	1120	219	10.769	10.3496	56.7629	224.544	0.105622			164.405	1120	219	10.0228	10.0343	55.0335	264.694	0.137391			165.095	1120	219	9.78402	9.7193	53.306	280.97	0.154407			164.443	1120	219	9.33126	9.3919	51.5103	284.174	0.154623			164.922	1120	219	8.35682	8.41131	46.1322	243.353	0.0962291
	164.325	1121	220	10.3692	10.2828	56.3963	225.744	0.105647			164.41	1121	220	9.88097	9.97879	54.7292	265.221	0.137195			165.09	1121	220	9.64502	9.76228	53.5417	280.546	0.154571			164.448	1121	220	9.37001	9.41434	51.6334	285.21	0.156624			164.926	1121	220	8.15997	8.15426	44.7224	247.23	0.0958759
	164.326	1122	221	10.5391	10.4128	57.1095	224.327	0.106045			164.419	1122	221	10.0847	9.92245	54.4202	265.955	0.13722			165.098	1122	221	9.85283	9.9432	54.5339	278.38	0.154142			164.435	1122	221	9.29292	9.28823	50.9417	286.527	0.156657			164.921	1122	221	8.1961	8.03047	44.0435	249.955	0.096399
	164.326	1123	222	10.3953	10.4307	57.2075	223.476	0.105632			164.417	1123	222	9.94059	9.96729	54.6661	265.277	0.137038			165.098	1123	222	9.86613	9.92011	54.4073	279.226	0.155084			164.445	1123	222	9.31473	9.06572	49.7214	288.058	0.155281			164.912	1123	222	8.37113	8.31766	45.6186	244.303	0.0957976
	164.324	1124	223	10.6576	10.5609	57.9215	221.774	0.10591			164.422	1124	223	10.0015	10.0205	54.9578	264.384	0.136914			165.09	1124	223	9.73052	9.5594	52.429	282.587	0.154209			164.435	1124	223	9.38738	9.30051	51.0091	285.199	0.154677			164.92	1124	223	8.244	8.32644	45.6667	243.737	0.0955717
	164.327	1125	224	10.4263	10.594	58.1033	221.009	0.105666			164.416	1125	224	9.83859	9.98818	54.7806	264.997	0.137013			165.088	1125	224	9.93514	9.55751	52.4186	282.434	0.15416			164.447	1125	224	9.39531	9.27028	50.8433	285.292	0.15433			164.914	1125	224	8.19938	8.37272	45.9205	242.421	0.0951557
	164.324	1126	225	10.4787	10.5258	57.7294	221.515	0.105356			164.407	1126	225	9.97872	9.92652	54.4424	265.903	0.137324			165.088	1126	225	9.63217	9.84923	54.0186	279.628	0.15432			164.449	1126	225	9.45832	9.29292	50.9675	284.717	0.153717			164.917	1126	225	8.16986	8.04668	44.1324	248.019	0.0951752
	164.322	1127	226	10.4391	10.3962	57.0183	223.187	0.105103			164.414	1127	226	9.80207	9.65695	52.964	269.16	0.137364			165.094	1127	226	9.69567	9.69811	53.1897	281.372	0.154532			164.44	1127	226	9.32519	9.39544	51.5297	283.661	0.153858			164.918	1127	226	8.25286	8.00355	43.8958	248.904	0.0952865
	164.322	1128	227	10.4601	10.3896	56.9823	223.03	0.105008			164.409	1128	227	10.0502	9.91637	54.3868	265.186	0.136323			165.091	1128	227	9.66622	9.85086	54.0275	279.267	0.153923			164.438	1128	227	9.23873	9.42769	51.7066	283.938	0.154654			164.909	1128	227	8.20797	8.29636	45.5017	243.933	0.0952451
	164.32	1129	228	10.5726	10.3553	56.7942	223.776	0.105085			164.402	1129	228	10.0208	9.90517	54.3254	265.579	0.136636			165.091	1129	228	9.82358	9.9609	54.631	278.444	0.154388			164.435	1129	228	9.31675	9.13952	50.1261	287.257	0.155274			164.917	1129	228	8.14477	8.25483	45.274	244.614	0.0952407
	164.32	1130	229	10.4971	10.2821	56.3927	225.746	0.105676			164.411	1130	229	9.95616	9.93833	54.5072	266.332	0.137848			165.089	1130	229	9.59932	9.82592	53.8907	278.817	0.152894			164.441	1130	229	9.19737	9.26143	50.7948	285.538	0.154516			164.917	1130	229	8.43399	8.0426	44.11	248.043	0.0951326
	164.313	1131	230	10.3858	10.4545	57.3379	222.618	0.105326			164.415	1131	230	10.086	10.0494	55.1167	264.387	0.137215			165.099	1131	230	9.73132	9.70418	53.223	280.395	0.153302			164.44	1131	230	9.17016	9.46192	51.8943	283.553	0.154777			164.905	1131	230	8.21306	8.25913	45.2976	244.13	0.0950099
	164.315	1132	231	10.6292	10.498	57.5769	221.47	0.104984			164.41	1132	231	10.0214	10.0165	54.9362	265.069	0.137596			165.106	1132	231	9.82267	9.8912	54.2487	278.347	0.153238			164.448	1132	231	9.3769	9.49709	52.0873	282.95	0.154502			164.906	1132	231	8.18873	8.10326	44.4427	246.521	0.0947871
	164.318	1133	232	10.456	10.4721	57.4345	221.754	0.104961			164.405	1133	232	10.0531	10.1633	55.7412	263.254	0.13738			165.09	1133	232	9.93065	10.0865	55.3199	275.946	0.15274			164.437	1133	232	9.32804	9.30209	51.0177	284.923	0.15431			164.915	1133	232	8.26595	8.15086	44.7037	245.718	0.094785
	164.321	1134	233	10.5975	10.4842	57.5011	221.166	0.104695			164.404	1134	233	10.0002	9.93276	54.4767	265.459	0.136927			165.089	1134	233	9.86063	10.079	55.2789	276.261	0.153138			164.436	1134	233	9.38524	9.30204	51.0174	284.954	0.154383			164.909	1134	233	8.13178	8.16553	44.7842	245.746	0.094962
	164.319	1135	234	10.3838	10.4504	57.3158	221.53	0.104519			164.408	1135	234	9.9269	10.0381	55.0544	264.223	0.136803			165.095	1135	234	9.82106	9.84546	53.9979	279.067	0.153524			164.44	1135	234	9.42375	9.32944	51.1678	284.422	0.153937			164.918	1135	234	8.07113	8.26875	45.3503	243.751	0.0947541
	164.324	1136	235	10.3203	10.4281	57.1932	222.736	0.105101			164.407	1136	235	9.94623	9.9153	54.3809	265.816	0.137046			165.091	1136	235	9.80431	9.71568	53.2861	280.403	0.153587			164.432	1136	235	9.37665	9.36528	51.3643	284.19	0.154157			164.917	1136	235	8.13872	8.06931	44.2565	247.349	0.0949311
	164.317	1137	236	10.4666	10.3334	56.6742	224.239	0.105127			164.408	1137	236	10.2113	9.99018	54.7916	264.84	0.137047			165.088	1137	236	9.71081	9.57129	52.4942	281.334	0.152595			164.434	1137	236	9.29304	9.27282	50.8572	285.472	0.154579			164.917	1137	236	8.06465	8.23805	45.182	243.961	0.094533
	164.316	1138	237	10.3761	10.6384	58.3468	218.772	0.104687			164.404	1138	237	9.95298	10.109	55.4435	263.515	0.137007			165.086	1138	237	9.77753	9.79436	53.7176	278.936	0.152493			164.433	1138	237	9.37896	9.36075	51.3395	284.533	0.15464			164.915	1138	237	8.1137	8.18317	44.881	243.831	0.0938658
	164.319	1139	238	10.3479	10.7035	58.7039	217.124	0.104282			164.401	1139	238	9.93442	9.99933	54.8418	263.368	0.135342			165.084	1139	238	9.65894	9.6988	53.1935	280.339	0.153088			164.435	1139	238	9.39665	9.35112	51.2866	284.135	0.153756			164.903	1139	238	8.31754	8.15949	44.7511	244.058	0.0937749
	164.32	1140	239	10.2706	10.5599	57.9164	219.882	0.104588			164.407	1140	239	9.90972	10.2006	55.9459	260.664	0.135			165.087	1140	239	9.69805	9.55091	52.3824	281.431	0.152359			164.437	1140	239	9.31831	9.35796	51.3242	284.168	0.153809			164.909	1140	239	8.28502	8.17765	44.8507	244.061	0.0939027
	164.327	1141	240	10.7139	10.2371	56.1457	224.162	0.104209			164.406	1141	240	10.0257	10.1638	55.744	259.966	0.133774			165.087	1141	240	9.7906	9.55546	52.4074	281.343	0.152296			164.44	1141	240	9.47182	9.18272	50.3631	285.774	0.153612			164.912	1141	240	8.13654	7.91587	43.415	249.228	0.0943665
	164.323	1142	241	10.6526	10.3689	56.869	221.435	0.103651			164.397	1142	241	10.1202	10.0298	55.009	262.657	0.134933			165.085	1142	241	9.76265	9.7189	53.3037	279.661	0.152414			164.438	1142	241	9.28115	9.23783	50.6653	285.236	0.153712			164.913	1142	241	8.22853	8.0768	44.2976	246.03	0.094095
	164.318	1143	242	10.4876	10.54	57.8073	219.273	0.103944			164.388	1143	242	10.0968	9.99397	54.8124	262.381	0.134214			165.081	1143	242	9.77014	9.89193	54.2527	277.487	0.151972			164.436	1143	242	9.3044	9.39091	51.5049	283.544	0.15363			164.923	1143	242	8.2071	8.38264	45.975	240.352	0.0937883
	164.321	1144	243	10.5462	10.4333	57.222	220.688	0.10386			164.396	1144	243	9.94861	9.81445	53.8278	264.642	0.134156			165.088	1144	243	9.7092	9.81419	53.8264	278.067	0.151505			164.432	1144	243	9.09786	9.59901	52.6462	281.569	0.153901			164.92	1144	243	8.05275	8.37374	45.9261	240.545	0.0937712
	164.322	1145	244	10.4741	10.497	57.5715	219.375	0.103604			164.408	1145	244	9.8367	10.0715	55.2377	261.676	0.134358			165.076	1145	244	9.69217	9.73713	53.4037	279.586	0.152575			164.435	1145	244	9.30027	9.4136	51.6293	283.908	0.154533			164.906	1145	244	7.96739	8.10914	44.475	244.833	0.0936408
	164.322	1146	245	10.3159	10.5073	57.628	218.74	0.103323			164.41	1146	245	10.0365	10.0911	55.3449	261.163	0.134151			165.086	1146	245	9.94116	9.70139	53.2077	279.145	0.15136			164.435	1146	245	9.42519	9.05908	49.6849	288.241	0.155688			164.916	1146	245	8.03297	7.96288	43.6728	246.86	0.0933456
	164.317	1147	246	10.4706	10.4106	57.0972	220.636	0.103588			164.4	1147	246	9.9811	10.0513	55.1269	261.747	0.134164			165.082	1147	246	9.71997	9.82465	53.8837	277.755	0.151377			164.443	1147	246	9.40436	9.2198	50.5664	286.327	0.155131			164.904	1147	246	8.16996	8.19563	44.9493	241.971	0.0927863
	164.324	1148	247	10.5044	10.39	56.9847	220.226	0.103132			164.404	1148	247	9.96094	9.729	53.3592	266.096	0.134716			165.085	1148	247	9.59841	9.97104	54.6866	276.575	0.15172			164.443	1148	247	9.50264	9.36911	51.3853	284.31	0.154501			164.902	1148	247	8.30605	8.2419	45.2031	240.902	0.0925976
	164.316	1149	248	10.4293	10.3438	56.7308	221.434	0.103379			164.396	1149	248	9.86548	10.0714	55.237	261.979	0.134643			165.081	1149	248	9.82454	9.64119	52.8776	279.776	0.151331			164.44	1149	248	9.38829	9.55128	52.3844	280.599	0.151748			164.905	1149	248	8.176	8.11143	44.4875	243.719	0.0929172
	164.319	1150	249	10.5364	10.4582	57.3586	219.527	0.103355			164.395	1150	249	9.94726	9.95987	54.6254	263.559	0.135107			165.08	1150	249	9.80578	9.62417	52.7842	280.188	0.151704			164.437	1150	249	9.1522	9.38318	51.4625	282.647	0.151947			164.908	1150	249	8.10324	7.89847	43.3195	247.431	0.0929077
	164.313	1151	250	10.4962	10.6996	58.6827	215.681	0.103239			164.403	1151	250	10.1496	10.1371	55.5975	261.061	0.134724			165.08	1151	250	9.76007	10.0324	55.023	275.377	0.151043			164.436	1151	250	9.35261	9.36749	51.3764	283.833	0.153732			164.906	1151	250	8.19785	8.02531	44.0152	245.042	0.0928506
	164.315	1152	251	10.3289	10.469	57.4179	216.053	0.10122			164.389	1152	251	10.1912	10.3021	56.5022	259.44	0.134906			165.084	1152	251	9.85026	9.7346	53.3899	278.249	0.1507			164.442	1152	251	9.33954	9.26622	50.821	286.126	0.15572			164.905	1152	251	8.23197	8.14635	44.679	242.494	0.0925534
	164.312	1153	252	10.5509	10.4559	57.3461	212.661	0.0990657			164.395	1153	252	10.2122	10.0396	55.0627	262.524	0.134897			165.082	1153	252	9.80646	9.64899	52.9203	279.707	0.151309			164.43	1153	252	9.21234	9.41698	51.6479	283.183	0.153469			164.903	1153	252	8.0403	8.04737	44.1362	243.839	0.0922326
	164.323	1154	253	10.4279	10.4058	57.0709	216.686	0.10097			164.404	1154	253	9.9687	9.90758	54.3386	263.894	0.134688			165.076	1154	253	9.75269	9.73784	53.4076	278.049	0.150371			164.436	1154	253	9.54208	9.18969	50.4013	285.08	0.152759			164.905	1154	253	8.11857	8.07035	44.2622	243.695	0.0924788
	164.325	1155	254	10.2932	10.4614	57.3758	218.656	0.102742			164.399	1155	254	9.92948	9.99779	54.8334	262.806	0.134689			165.076	1155	254	9.64548	9.88321	54.2049	276.658	0.150586			164.43	1155	254	9.33827	9.49491	52.0753	281.427	0.151986			164.902	1155	254	8.34958	8.19691	44.9563	240.964	0.0921377
	164.315	1156	255	10.3016	10.1993	55.9383	221.643	0.102045			164.394	1156	255	9.99878	9.92619	54.4407	263.624	0.134594			165.082	1156	255	9.78689	9.73638	53.3996	278.232	0.150695			164.433	1156	255	9.29136	9.21988	50.5669	284.42	0.152081			164.915	1156	255	8.19787	8.17326	44.8266	241.351	0.092039
	164.316	1157	256	10.3715	10.4389	57.2526	217.86	0.102058			164.399	1157	256	9.92046	9.95552	54.6015	263.597	0.134979			165.084	1157	256	9.6806	9.8726	54.1467	276.503	0.150289			164.428	1157	256	9.43745	9.38494	51.4721	282.735	0.152321			164.901	1157	256	8.03364	7.85838	43.0997	246.975	0.0921123
	164.316	1158	257	10.4702	10.3653	56.8487	216.778	0.100656			164.399	1158	257	9.99199	9.96168	54.6353	263.141	0.13457			165.075	1158	257	9.95807	9.92008	54.4071	274.403	0.148092			164.423	1158	257	9.24292	9.32108	51.1219	283.207	0.152007			164.912	1158	257	8.07791	7.83747	42.985	247.037	0.0919425
	164.321	1159	258	10.5646	10.4724	57.4362	214.53	0.10033			164.402	1159	258	10.0485	10.003	54.8619	262.936	0.13478			165.078	1159	258	9.84649	9.75769	53.5165	276.413	0.148334			164.434	1159	258	9.53166	9.53863	52.315	281.118	0.152561			164.907	1159	258	8.12411	8.05115	44.1569	242.936	0.0917313
	164.322	1160	259	10.4567	10.3104	56.5477	217.69	0.100716			164.391	1160	259	9.87251	9.83909	53.9629	264.855	0.134723			165.073	1160	259	9.74246	9.52921	52.2634	278.289	0.14745			164.433	1160	259	9.43512	9.49264	52.0628	282.183	0.153288			164.91	1160	259	7.92306	8.11862	44.5269	241.906	0.0917394
	164.317	1161	260	10.4769	10.5367	57.7889	213.396	0.1002			164.39	1161	260	9.94681	10.0614	55.1823	262.029	0.134617			165.085	1161	260	9.66216	9.82192	53.8688	275.311	0.147669			164.429	1161	260	9.44123	9.38113	51.4513	283.398	0.153309			164.902	1161	260	8.20946	7.85627	43.0881	246.551	0.0917694
	164.321	1162	261	10.2544	10.4991	57.5828	214.069	0.100296			164.395	1162	261	9.90234	10.0483	55.1103	262.066	0.134598			165.085	1162	261	9.71895	9.71801	53.2989	276.362	0.147585			164.432	1162	261	9.32634	9.39047	51.5024	283.069	0.15303			164.906	1162	261	8.24533	8.05357	44.1702	242.668	0.0915688
	164.314	1163	262	10.5353	10.4128	57.1093	214.482	0.0997319			164.382	1163	262	9.87947	10.0051	54.8737	263.051	0.135128			165.077	1163	262	9.93014	9.76952	53.5814	275.29	0.147079			164.429	1163	262	9.38206	9.3626	51.3496	283.375	0.152981			164.904	1163	262	8.16271	8.28066	45.4156	237.853	0.0910395
	164.308	1164	263	10.5352	10.1845	55.8574	217.564	0.0993304			164.395	1164	263	10.1536	10.1336	55.5783	261.403	0.135024			165.081	1164	263	9.78601	10.0549	55.1466	272.529	0.147484			164.431	1164	263	9.5767	9.44823	51.8193	282.363	0.152919			164.906	1164	263	7.88222	8.28494	45.4391	236.355	0.0900931
	164.314	1165	264	10.4642	10.3481	56.7547	215.417	0.0996289			164.394	1165	264	9.99703	10.2555	56.2468	259.454	0.134399			165.081	1165	264	9.86787	10.0252	54.9839	273.107	0.147855			164.416	1165	264	9.27847	9.47475	51.9647	282.341	0.153192			164.909	1165	264	8.04015	7.77	42.6149	246.529	0.090786
	164.306	1166	265	10.5565	10.3012	56.4972	217.037	0.10017			164.383	1166	265	10.0048	9.86319	54.0951	263.282	0.133528			165.078	1166	265	9.81612	9.56392	52.4537	278.292	0.147952			164.431	1166	265	9.50362	9.39077	51.5041	283.113	0.152965			164.908	1166	265	8.25073	7.95178	43.6119	243.379	0.0908372
	164.319	1167	266	10.3303	10.4096	57.0922	215.21	0.100065			164.383	1167	266	10.123	10.0173	54.9401	261.107	0.133079			165.079	1167	266	9.83402	9.7911	53.6997	275.699	0.147881			164.426	1167	266	9.30202	9.44731	51.8142	282.252	0.15264			164.914	1167	266	8.01185	8.17662	44.845	239.488	0.0908898
	164.318	1168	267	10.2332	10.2826	56.3952	216.606	0.0996769			164.387	1168	267	10.2023	9.99073	54.7946	261.27	0.132827			165.074	1168	267	9.68949	9.67184	53.0456	276.85	0.147626			164.425	1168	267	9.27509	9.5649	52.4592	280.574	0.151876			164.903	1168	267	8.15617	8.13836	44.6352	238.624	0.0899405
	164.306	1169	268	10.5314	10.3627	56.8349	214.468	0.099259			164.39	1169	268	10.0225	9.74506	53.4472	266.667	0.135611			165.074	1169	268	9.8327	9.87278	54.1477	275.614	0.148939			164.428	1169	268	9.36475	9.33453	51.1957	282.824	0.151757			164.896	1169	268	8.26112	8.04035	44.0977	240.849	0.0902276
	164.301	1170	269	10.4133	10.5345	57.7771	211.435	0.0990655			164.384	1170	269	10.1208	10.0444	55.0892	262.223	0.134629			165.07	1170	269	9.7861	9.70839	53.2461	276.979	0.148254			164.424	1170	269	9.42505	9.41677	51.6467	282.039	0.151953			164.904	1170	269	8.37147	8.07943	44.312	240.118	0.0901483
	164.302	1171	270	10.4757	10.3696	56.8726	214.328	0.0991804			164.386	1171	270	9.90085	10.3073	56.5309	258.693	0.134227			165.077	1171	270	9.96725	9.57294	52.5033	277.106	0.146509			164.42	1171	270	9.4242	9.59611	52.6303	279.968	0.151628			164.906	1171	270	7.99257	8.1662	44.7879	238.39	0.0900257
	164.292	1172	271	10.4558	10.3669	56.8578	214.594	0.0992955			164.401	1172	271	10.2698	9.95763	54.6131	262.386	0.133744			165.069	1172	271	9.76336	9.98878	54.7839	270.583	0.14382			164.42	1172	271	9.27795	9.38675	51.4821	282.042	0.151367			164.901	1172	271	7.80575	7.94528	43.5762	242.068	0.0898657
	164.293	1173	272	10.6145	10.3805	56.9326	213.949	0.0990659			164.386	1173	272	9.90384	10.0897	55.3375	260.576	0.133338			165.073	1173	272	9.91284	9.7989	53.7425	272.4	0.143445			164.42	1173	272	9.43842	9.44977	51.8277	281.457	0.15147			164.9	1173	272	7.96243	8.00282	43.8918	240.571	0.0895993
	164.297	1174	273	10.456	10.3616	56.8285	213.907	0.0988829			164.39	1174	273	10.1341	9.89091	54.2472	263.1	0.133592			165.065	1174	273	9.92695	9.77867	53.6316	274.991	0.146762			164.411	1174	273	9.42585	9.55025	52.3788	280.418	0.151595			164.902	1174	273	8.14166	8.2435	45.2119	236.267	0.0896007
	164.301	1175	274	10.3182	10.5105	57.6455	211.853	0.0990802			164.391	1175	274	9.91401	10.1496	55.6662	260.293	0.133836			165.069	1175	274	9.81856	9.79138	53.7013	276.038	0.148321			164.428	1175	274	9.37515	9.48168	52.0027	281.076	0.151441			164.894	1175	274	8.16376	8.08046	44.3176	238.855	0.0893942
	164.298	1176	275	10.3415	10.3146	56.571	215.657	0.0994123			164.391	1176	275	10.2394	9.70791	53.2435	265.404	0.133712			165.071	1176	275	9.81952	9.63184	52.8263	277.139	0.147196			164.42	1176	275	9.37529	9.39233	51.5127	281.498	0.150785			164.898	1176	275	7.95668	8.11142	44.4874	238.443	0.0894463
	164.305	1177	276	10.2702	10.3193	56.5969	214.832	0.099006			164.39	1177	276	9.97975	10.1509	55.6732	259.81	0.133363			165.071	1177	276	9.92012	9.58045	52.5444	276.876	0.146094			164.421	1177	276	9.43474	9.41467	51.6352	281.52	0.151032			164.905	1177	276	7.92363	7.86088	43.1134	242.782	0.0893713
	164.305	1178	277	10.3375	10.3582	56.8101	213.191	0.0983743			164.392	1178	277	10.0483	10.0144	54.9244	261.346	0.133312			165.064	1178	277	9.66842	9.87926	54.1833	272.91	0.145254			164.419	1178	277	9.42969	9.30698	51.0445	282.197	0.150427			164.901	1178	277	8.09644	8.00472	43.9022	238.546	0.0883567
	164.306	1179	278	10.3718	10.551	57.8677	210.726	0.0987844			164.39	1179	278	9.96088	10.0538	55.1403	261.059	0.13337			165.071	1179	278	9.65608	9.89161	54.251	272.626	0.144966			164.427	1179	278	9.53266	9.33419	51.1938	282.28	0.150901			164.903	1179	278	8.26118	8.19256	44.9325	233.279	0.0872812
	164.302	1180	279	10.6063	10.3239	56.6221	212.997	0.0979745			164.393	1180	279	10.0179	10.0463	55.0993	260.119	0.132439			165.075	1180	279	9.82537	9.59871	52.6446	275.847	0.145054			164.427	1180	279	9.49797	9.35038	51.2826	281.954	0.150648			164.9	1180	279	8.06034	8.2138	45.0489	232.051	0.0867883
	164.301	1181	280	10.2596	10.4182	57.1389	211.316	0.0978523			164.384	1181	280	10.0932	10.0345	55.0347	261.08	0.133195			165.068	1181	280	9.91587	9.90768	54.3391	272.659	0.145363			164.428	1181	280	9.52092	9.48599	52.0263	280.063	0.150039			164.9	1181	280	7.96993	8.09264	44.3845	234.25	0.0866896
	164.308	1182	281	10.4115	10.112	55.4598	217.013	0.0982126			164.387	1182	281	10.0756	10.0083	54.8911	261.902	0.133746			165.076	1182	281	9.77662	10.0133	54.9185	271.181	0.144993			164.429	1182	281	9.33673	9.51987	52.2122	279.661	0.149903			164.902	1182	281	8.03932	7.94321	43.5649	237.197	0.086841
	164.292	1183	282	10.4871	10.2454	56.1915	215.125	0.0984753			164.392	1183	282	9.86277	10.0256	54.9857	262.369	0.134457			165.064	1183	282	9.67965	9.84206	53.9792	272.774	0.14455			164.423	1183	282	9.61633	9.4998	52.1021	279.681	0.149641			164.896	1183	282	8.09542	8.00138	43.8839	235.683	0.0865588
	164.299	1184	283	10.477	10.4737	57.4438	211.358	0.0984375			164.388	1184	283	10.0606	10.0271	54.994	261.491	0.133525			165.061	1184	283	9.88639	9.80439	53.7726	273.403	0.144819			164.422	1184	283	9.33868	9.46732	51.924	280.119	0.14983			164.897	1184	283	7.96165	8.05548	44.1807	235.397	0.0869914
	164.293	1185	284	10.1521	10.4075	57.0805	211.594	0.0979447			164.385	1185	284	10.2827	9.99447	54.8151	261.445	0.133145			165.059	1185	284	9.76451	9.79314	53.7109	273.479	0.144773			164.418	1185	284	9.57781	9.43767	51.7613	280.45	0.149903			164.904	1185	284	8.15987	8.20857	45.0203	231.72	0.086537
	164.295	1186	285	10.5792	10.4591	57.3634	211.109	0.098101			164.385	1186	285	10.0831	10.3018	56.501	257.742	0.133136			165.064	1186	285	9.89167	9.80558	53.7792	273.279	0.144744			164.426	1186	285	9.34656	9.58721	52.5815	278.971	0.150009			164.902	1186	285	8.03773	8.13221	44.6015	233.406	0.0866525
	164.293	1187	286	10.3873	10.2308	56.1115	214.578	0.0979732			164.391	1187	286	10.0341	10.0741	55.252	260.847	0.133501			165.064	1187	286	9.86953	9.85226	54.0352	273.113	0.145143			164.429	1187	286	9.30088	9.50706	52.1419	279.714	0.149868			164.904	1187	286	8.18796	7.9845	43.7914	236.637	0.0869964
	164.292	1188	287	10.4695	10.3377	56.6974	212.751	0.097947			164.382	1188	287	10.0786	10.0858	55.316	260.759	0.133521			165.069	1188	287	9.78659	9.8425	53.9816	273.294	0.145186			164.416	1188	287	9.39715	9.47326	51.9565	279.783	0.149398			164.907	1188	287	8.12234	8.04192	44.1063	236.494	0.0874977
	164.293	1189	288	10.5788	10.3804	56.9316	211.981	0.0979006			164.388	1189	288	10.0564	10.0722	55.2412	261.008	0.133653			165.077	1189	288	9.84342	9.77152	53.5923	274.046	0.145161			164.421	1189	288	9.30021	9.34535	51.255	281.189	0.149447			164.893	1189	288	8.08838	8.17965	44.8616	232.356	0.0865513
	164.3	1190	289	10.5586	10.3741	56.8974	209.974	0.0966573			164.386	1190	289	9.94745	10.1752	55.8066	259.259	0.133064			165.067	1190	289	9.90005	9.80855	53.7955	273.717	0.14526			164.415	1190	289	9.60934	9.28029	50.8982	281.254	0.148633			164.896	1190	289	8.07013	8.05464	44.1761	231.81	0.0849309
	164.286	1191	290	10.4211	10.7778	59.1114	204.127	0.0971031			164.395	1191	290	10.0282	9.99863	54.8379	261.456	0.133189			165.062	1191	290	9.71462	9.82698	53.8965	273.059	0.144691			164.421	1191	290	9.40388	9.7232	53.3273	276.773	0.14898			164.885	1191	290	8.12119	8.07505	44.288	228.441	0.0832883
	164.29	1192	291	10.35	10.1688	55.7713	214.432	0.0972655			164.389	1192	291	10.0293	10.0814	55.2916	260.235	0.132903			165.066	1192	291	9.91941	9.82543	53.888	272.58	0.144087			164.419	1192	291	9.36227	9.50685	52.1408	279.163	0.148972			164.896	1192	291	8.06766	8.04594	44.1283	233.773	0.0859302
	164.291	1193	292	10.4491	10.2479	56.205	212.82	0.0970923			164.393	1193	292	10.1477	10.073	55.2458	260.185	0.132818			165.06	1193	292	9.72733	9.77876	53.6321	273.622	0.144589			164.413	1193	292	9.55912	9.34442	51.2499	280.928	0.149169			164.895	1193	292	8.07242	7.95934	43.6534	234.852	0.0856191
	164.29	1194	293	10.1755	10.3798	56.9287	211.124	0.0973015			164.384	1194	293	9.95564	10.0911	55.345	259.991	0.132855			165.062	1194	293	9.82011	9.7869	53.6767	273.748	0.145			164.417	1194	293	9.40192	9.49135	52.0558	279.26	0.148886			164.9	1194	293	8.08252	7.99202	43.8326	234.041	0.0854946
	164.283	1195	294	10.3624	10.3216	56.6095	212.276	0.0974776			164.386	1195	294	9.98064	9.89366	54.2622	262.721	0.133123			165.07	1195	294	9.90885	9.8671	54.1165	272.359	0.14446			164.434	1195	294	9.43421	9.49558	52.0789	279.642	0.149476			164.907	1195	294	7.96189	8.28224	45.4243	228.47	0.0853926
	164.287	1196	295	10.4834	10.3386	56.7024	211.972	0.0974734			164.379	1196	295	10.181	9.96493	54.6531	261.926	0.133332			165.071	1196	295	9.85192	10.1595	55.7201	269.567	0.144978			164.43	1196	295	9.2596	9.3803	51.4467	280.367	0.148801			164.901	1196	295	8.20207	8.05682	44.188	231.54	0.0847671
	164.298	1197	296	10.262	10.4383	57.2496	210.032	0.0972347			164.393	1197	296	10.0529	10.0325	55.0238	260.196	0.132277			165.059	1197	296	9.71386	9.77143	53.5918	273.645	0.144496			164.43	1197	296	9.35282	9.48187	52.0038	279.524	0.149173			164.897	1197	296	7.8869	8.08827	44.3605	231.043	0.0847631
	164.302	1198	297	10.3307	10.3192	56.5962	211.356	0.0968849			164.391	1198	297	10.087	10.0977	55.3813	260.179	0.133092			165.059	1198	297	9.66099	9.5499	52.3769	276.035	0.144518			164.418	1198	297	9.44102	9.38216	51.4569	279.739	0.147962			164.895	1198	297	7.86768	7.98371	43.787	231.549	0.0839759
	164.295	1199	298	10.1806	10.2509	56.2214	212.136	0.0966921			164.385	1199	298	9.99705	10.0763	55.2638	260.353	0.132977			165.053	1199	298	9.81626	9.83411	53.9356	273.031	0.144712			164.417	1199	298	9.44165	9.58142	52.5497	277.919	0.148461			164.896	1199	298	8.08234	8.1756	44.8395	227.9	0.0839864
	164.314	1200	299	10.2033	10.5141	57.6651	208.439	0.0971185			164.388	1200	299	10.1291	10.0901	55.3397	260.493	0.133421			165.059	1200	299	9.78657	9.9524	54.5844	271.336	0.144156			164.423	1200	299	9.45873	9.51625	52.1923	278.294	0.147936			164.896	1200	299	7.96109	8.14869	44.6918	228.145	0.0838457
	164.308	1201	300	10.2728	10.4747	57.4489	208.392	0.0966986			164.388	1201	300	10.1002	10.2485	56.2082	258.236	0.132967			165.056	1201	300	9.85907	9.82279	53.8735	272.752	0.144268			164.432	1201	300	9.39904	9.44455	51.7991	279.515	0.148441			164.896	1201	300	7.97004	8.00675	43.9134	231.13	0.0840265
	164.314	1202	301	10.2412	10.3102	56.5466	210.556	0.0963694			164.394	1202	301	10.1027	10.0368	55.0473	260.243	0.132439			165.053	1202	301	9.8574	9.86299	54.094	272.456	0.144428			164.422	1202	301	9.50652	9.32291	51.1319	280.688	0.148307			164.899	1202	301	7.95685	8.08934	44.3664	229.614	0.0840409
	164.298	1203	302	10.3234	10.1183	55.4943	213.376	0.0961739			164.39	1203	302	9.99063	10.1744	55.8022	259.081	0.132875			165.051	1203	302	9.68432	9.84318	53.9853	271.984	0.143517			164.419	1203	302	9.44518	9.4336	51.739	279.047	0.147732			164.898	1203	302	8.1057	8.01942	43.9829	230.621	0.0838782
	164.31	1204	303	10.527	10.1225	55.5171	212.996	0.0959852			164.39	1204	303	10.014	9.90531	54.3262	262.056	0.132641			165.052	1204	303	10.1091	9.81305	53.8201	272.363	0.14363			164.43	1204	303	9.48372	9.44854	51.821	278.572	0.147171			164.895	1204	303	8.18558	8.00417	43.8992	231.032	0.0839403
	164.304	1205	304	10.2796	10.251	56.2223	210.732	0.0958905			164.379	1205	304	10.0376	10.0605	55.1771	260.111	0.132547			165.058	1205	304	9.87318	9.85347	54.0418	271.978	0.143687			164.413	1205	304	9.48516	9.63579	52.8479	276.84	0.147692			164.893	1205	304	8.21597	7.99538	43.851	231.841	0.0842458
	164.302	1206	305	10.3774	10.3743	56.8982	209.126	0.0961757			164.389	1206	305	10.239	10.0096	54.8979	260.918	0.132805			165.059	1206	305	9.73191	9.84057	53.9711	272.516	0.144066			164.411	1206	305	9.60292	9.53074	52.2718	277.648	0.147244			164.904	1206	305	8.27975	8.12691	44.5724	228.488	0.0837953
	164.3	1207	306	10.4941	10.2432	56.1794	211.561	0.0962236			164.389	1207	306	10.0041	10.0307	55.0137	260.475	0.132557			165.061	1207	306	9.91439	9.84307	53.9848	272.149	0.143869			164.405	1207	306	9.35988	9.55057	52.3805	277.532	0.14739			164.893	1207	306	8.01705	8.06953	44.2577	229.381	0.0836864
	164.301	1208	307	10.3724	10.4051	57.0674	208.418	0.0960679			164.392	1208	307	10.0936	10.0239	54.9767	260.839	0.132848			165.06	1208	307	9.73206	10.042	55.0759	269.913	0.143709			164.411	1208	307	9.44738	9.585	52.5694	277.538	0.148034			164.893	1208	307	7.93993	8.16542	44.7836	227.862	0.0838332
	164.299	1209	308	10.2811	10.6641	58.4876	203.792	0.0958757			164.384	1209	308	10.1001	10.0236	54.9748	261.314	0.133402			165.061	1209	308	9.90602	10.0159	54.9325	270.045	0.14355			164.412	1209	308	9.43302	9.60126	52.6585	276.685	0.146951			164.896	1209	308	8.06187	8.11053	44.4826	228.814	0.0837856
	164.307	1210	309	10.3224	10.2445	56.1863	210.419	0.0956572			164.384	1210	309	10.149	10.1277	55.5458	260.103	0.133387			165.051	1210	309	9.83033	9.60307	52.6685	274.518	0.143385			164.415	1210	309	9.52903	9.44437	51.7981	278.02	0.146444			164.897	1210	309	8.05865	8.06004	44.2056	229.735	0.0837835
	164.307	1211	310	10.4752	10.2498	56.2156	209.868	0.0954216			164.37	1211	310	10.2542	10.0347	55.0359	261.437	0.133643			165.043	1211	310	9.97603	9.87763	54.1743	271.406	0.143273			164.401	1211	310	9.61749	9.36659	51.3715	278.762	0.146369			164.895	1211	310	8.04563	8.05799	44.1944	229.713	0.0837261
	164.301	1212	311	10.3269	10.2952	56.4648	208.836	0.0952446			164.381	1212	311	9.99404	10.1823	55.8456	259.21	0.133104			165.049	1212	311	9.76193	9.94475	54.5424	270.328	0.142957			164.414	1212	311	9.58284	9.52938	52.2643	277.557	0.14724			164.897	1212	311	7.85697	7.94735	43.5876	231.3	0.0834625
	164.303	1213	312	10.2216	10.2716	56.3349	209.431	0.0953177			164.381	1213	312	10.0248	10.1133	55.4671	260.385	0.133524			165.053	1213	312	9.98502	9.85469	54.0485	271.317	0.142945			164.42	1213	312	9.4225	9.66222	52.9929	275.575	0.146489			164.9	1213	312	8.05312	7.96747	43.6979	231.53	0.0838075
	164.287	1214	313	10.221	10.3979	57.0279	207.51	0.095474			164.379	1214	313	9.93289	10.076	55.2623	260.872	0.133537			165.05	1214	313	9.87941	9.81027	53.8049	272.37	0.143421			164.419	1214	313	9.42704	9.59289	52.6126	276.215	0.146303			164.901	1214	313	8.09343	7.98602	43.7997	230.418	0.0834038
	164.298	1215	314	10.1941	10.5029	57.6035	204.791	0.0949115			164.381	1215	314	10.0744	10.102	55.4046	260.48	0.133494			165.041	1215	314	9.87266	9.80818	53.7934	271.844	0.142833			164.411	1215	314	9.34279	9.4379	51.7626	277.877	0.146182			164.886	1215	314	8.13335	8.19209	44.9299	225.285	0.0828088
	164.284	1216	315	10.3821	10.2666	56.3075	209.05	0.09506			164.381	1216	315	10.167	10.1949	55.9145	259.188	0.133366			165.041	1216	315	9.98115	9.84706	54.0067	271.437	0.142894			164.421	1216	315	9.63038	9.42392	51.6859	278.468	0.146845			164.893	1216	315	8.28563	8.10801	44.4687	227.678	0.0832085
	164.287	1217	316	10.2498	10.2238	56.0728	209.634	0.0950128			164.381	1217	316	9.95503	10.0786	55.2766	260.518	0.133173			165.043	1217	316	9.78292	10.2081	55.9867	266.604	0.142029			164.408	1217	316	9.44076	9.38416	51.4679	279.099	0.147029			164.894	1217	316	8.27354	7.91293	43.3988	231.692	0.0833119
	164.276	1218	317	10.445	10.327	56.6388	207.168	0.0946483			164.391	1218	317	9.99447	10.0817	55.2937	260.712	0.133426			165.048	1218	317	9.88215	9.93635	54.4964	270.448	0.142889			164.411	1218	317	9.56768	9.47532	51.9678	277.099	0.145686			164.901	1218	317	8.043	8.20113	44.9795	225.86	0.0831456
	164.273	1219	318	10.4546	10.5041	57.6101	203.196	0.0940859			164.38	1219	318	10.1467	9.86247	54.0912	262.964	0.133091			165.047	1219	318	9.94505	9.64795	52.9147	273.428	0.142587			164.419	1219	318	9.62981	9.5718	52.497	275.421	0.144865			164.899	1219	318	8.08448	8.23776	45.1804	225.103	0.0831764
	164.277	1220	319	10.2143	10.4164	57.1293	205.404	0.0944461			164.378	1220	319	10.1645	10.1494	55.6647	258.804	0.1323			165.047	1220	319	9.94297	9.86573	54.109	271.262	0.142985			164.41	1220	319	9.49961	9.58577	52.5736	274.518	0.143804			164.896	1220	319	7.99924	8.18073	44.8676	225.522	0.0827503
	164.265	1221	320	10.2601	10.1955	55.9177	208.124	0.0939096			164.39	1221	320	10.1574	10.1352	55.5868	259.009	0.132402			165.051	1221	320	9.97375	10.0418	55.0746	268.151	0.141548			164.413	1221	320	9.50936	9.31627	51.0955	277.55	0.143841			164.897	1221	320	8.03551	7.91139	43.3904	231.036	0.0828897
	164.262	1222	321	10.1117	10.1563	55.7026	209.127	0.0940396			164.387	1222	321	10.0556	10.2556	56.2471	257.547	0.132336			165.051	1222	321	9.89755	9.59382	52.6177	273.164	0.141411			164.404	1222	321	9.39221	9.49289	52.0642	275.814	0.144177			164.898	1222	321	7.98969	7.88523	43.2469	230.933	0.0826222
	164.269	1223	322	10.3258	10.2434	56.1803	207.428	0.093939			164.377	1223	322	10.017	9.94381	54.5373	262.12	0.133218			165.05	1223	322	9.8436	9.79037	53.6957	271.227	0.141797			164.41	1223	322	9.56399	9.52519	52.2413	275.66	0.144366			164.893	1223	322	8.00769	7.98762	43.8084	229.087	0.0826825
	164.264	1224	323	10.2679	10.3504	56.7672	205.826	0.0940797			164.381	1224	323	10.2777	9.96582	54.658	261.435	0.132779			165.047	1224	323	9.87296	9.91116	54.3582	269.845	0.141714			164.416	1224	323	9.60529	9.5355	52.2979	274.936	0.143665			164.888	1224	323	8.08992	8.21862	45.0754	224.454	0.0825716
	164.263	1225	324	10.2698	10.2802	56.3824	206.33	0.0937455			164.373	1225	324	10.0753	10.0327	55.0249	260.769	0.132814			165.051	1225	324	9.76326	9.82247	53.8718	271.109	0.142119			164.413	1225	324	9.59324	9.5317	52.277	275.256	0.14412			164.894	1225	324	8.08149	8.01298	43.9476	227.911	0.082353
	164.258	1226	325	10.2532	10.3961	57.0178	204.233	0.0936955			164.375	1226	325	10.0925	10.0778	55.2722	259.771	0.132415			165.05	1226	325	9.91801	9.69335	53.1636	272.74	0.142441			164.422	1226	325	9.56114	9.74176	53.4291	273.059	0.144156			164.885	1226	325	7.94308	8.14433	44.6679	224.497	0.0818719
	164.254	1227	326	10.2832	10.3059	56.5231	204.873	0.0931798			164.382	1227	326	10.0026	10.3088	56.5393	256.817	0.132304			165.042	1227	326	9.80384	10.0197	54.9535	268.847	0.142043			164.406	1227	326	9.35733	9.64141	52.8787	273.893	0.143862			164.89	1227	326	8.13384	8.09979	44.4237	225.228	0.0818071
	164.262	1228	327	10.2237	10.318	56.5893	205.232	0.0934837			164.381	1228	327	10.0049	10.3796	56.9273	256.425	0.132816			165.046	1228	327	9.64409	9.65353	52.9452	272.57	0.141458			164.413	1228	327	9.74016	9.51134	52.1654	275.41	0.144028			164.887	1228	327	8.11542	8.06616	44.2392	225.16	0.0814334
	164.261	1229	328	10.279	10.2876	56.423	205.542	0.0933808			164.381	1229	328	10.0892	10.0732	55.2468	260.136	0.132755			165.033	1229	328	9.92539	9.74958	53.472	271.644	0.141752			164.411	1229	328	9.42358	9.50313	52.1204	275.54	0.143823			164.896	1229	328	8.09131	8.04374	44.1163	225.795	0.0815378
	164.259	1230	329	10.2343	10.4656	57.399	202.393	0.0933532			164.383	1230	329	10.0601	10.0181	54.9446	260.65	0.132529			165.044	1230	329	9.80373	10.0505	55.1226	268.226	0.141662			164.415	1230	329	9.51896	9.26386	50.808	278.475	0.144361			164.889	1230	329	8.17944	8.12857	44.5815	223.919	0.0814273
	164.252	1231	330	10.3212	10.3581	56.8093	204.452	0.0934269			164.389	1231	330	10.1327	9.90789	54.3403	262.088	0.132633			165.044	1231	330	9.78085	9.89854	54.289	269.598	0.141255			164.409	1231	330	9.39976	9.58116	52.5483	275.055	0.144381			164.896	1231	330	8.07011	8.10971	44.4781	224.38	0.0814884
	164.25	1232	331	10.3097	10.1936	55.9074	208.36	0.0939952			164.382	1232	331	10.084	10.122	55.5148	258.917	0.132079			165.042	1232	331	9.81261	9.48928	52.0444	273.944	0.140842			164.403	1232	331	9.50685	9.55704	52.416	275.064	0.144069			164.893	1232	331	8.02182	7.91152	43.3911	228.708	0.081672
	164.259	1233	332	10.467	9.90343	54.3158	213.202	0.093953			164.381	1233	332	10.3534	10.0909	55.3441	259.177	0.132026			165.044	1233	332	9.91512	9.71864	53.3023	271.236	0.140773			164.408	1233	332	9.65787	9.5374	52.3083	274.034	0.142394			164.893	1233	332	7.95049	8.10345	44.4438	224.156	0.0813209
	164.261	1234	333	10.2643	10.3784	56.9208	205.243	0.0940476			164.381	1234	333	10.0592	10.0602	55.1759	260.027	0.13243			165.043	1234	333	10.0462	9.86766	54.1196	269.201	0.140355			164.404	1234	333	9.51361	9.72718	53.3492	270.308	0.140354			164.892	1234	333	8.11969	8.1633	44.772	222.572	0.0811122
	164.263	1235	334	10.3923	10.5331	57.7692	201.198	0.0933417			164.373	1235	334	10.1972	9.97298	54.6973	261.132	0.132459			165.045	1235	334	9.77654	9.8903	54.2438	269.24	0.140601			164.414	1235	334	9.61413	9.57929	52.5381	273.099	0.141871			164.893	1235	334	8.20228	8.24884	45.2411	220.644	0.080988
	164.256	1236	335	10.0549	10.4777	57.4652	200.871	0.092669			164.371	1236	335	10.1034	10.1871	55.8716	257.953	0.131823			165.052	1236	335	9.82276	9.84309	53.9849	270.002	0.140922			164.403	1236	335	9.69266	9.66549	53.0108	273.043	0.143131			164.887	1236	335	8.20922	7.9896	43.8193	225.861	0.0810012
	164.258	1237	336	10.2602	10.1556	55.6986	207.027	0.0929362			164.381	1237	336	10.067	10.3007	56.4947	256.336	0.131676			165.044	1237	336	9.91556	9.867	54.116	269.802	0.14101			164.407	1237	336	9.51133	9.6557	52.9571	273.302	0.143253			164.888	1237	336	8.00249	8.16675	44.7909	221.955	0.0807877
	164.264	1238	337	10.3794	10.1101	55.4495	207.911	0.0929983			164.381	1238	337	9.93471	10.1651	55.7511	258.082	0.131704			165.055	1238	337	9.94987	9.76145	53.5371	270.223	0.140048			164.409	1238	337	9.57086	9.47299	51.9551	275.986	0.14405			164.891	1238	337	8.09612	8.11467	44.5053	222.768	0.0807196
	164.263	1239	338	10.3719	10.2029	55.9582	205.799	0.0927227			164.378	1239	338	10.1313	10.0856	55.3152	259.584	0.132347			165.045	1239	338	9.82627	9.81706	53.8421	270.014	0.14058			164.399	1239	338	9.42368	9.52745	52.2537	275.145	0.143702			164.886	1239	338	8.16944	8.11728	44.5196	222.058	0.080346
	164.256	1240	339	10.0952	10.4882	57.5227	200.53	0.0925382			164.379	1240	339	9.94253	9.96851	54.6728	260.932	0.132178			165.044	1240	339	9.67875	9.80279	53.7638	269.61	0.139913			164.401	1240	339	9.51406	9.46981	51.9376	274.466	0.142025			164.895	1240	339	7.96972	8.196	44.9514	220.167	0.0802099
	164.268	1241	340	10.3444	10.1592	55.7183	206.36	0.092618			164.37	1241	340	10.1655	9.95472	54.5971	260.814	0.131887			165.049	1241	340	9.72453	9.81809	53.8478	269.59	0.140084			164.408	1241	340	9.58615	9.5777	52.5293	273.022	0.141783			164.893	1241	340	8.26886	8.21824	45.0733	219.048	0.0799191
	164.268	1242	341	10.5844	10.1779	55.8212	205.692	0.092394			164.375	1242	341	10.2255	10.1181	55.4933	258.967	0.132093			165.049	1242	341	9.78501	9.94501	54.5439	268.213	0.140219			164.408	1242	341	9.50885	9.51855	52.2049	273.769	0.141882			164.891	1242	341	7.96835	8.31497	45.6038	217.697	0.080166
	164.268	1243	342	10.1886	10.3183	56.5912	203.625	0.0926563			164.379	1243	342	9.9777	10.1933	55.9059	257.698	0.131674			165.051	1243	342	9.85661	9.8264	53.8934	269.656	0.140329			164.397	1243	342	9.73442	9.60328	52.6696	272.567	0.14148			164.893	1243	342	8.04926	7.9261	43.4711	225.333	0.0800801
	164.27	1244	343	10.4369	10.3993	57.0353	200.973	0.0920027			164.375	1244	343	9.99805	9.88195	54.198	261.725	0.131914			165.059	1244	343	9.95165	9.8438	53.9888	269.207	0.140022			164.398	1244	343	9.55113	9.59482	52.6232	272.582	0.141329			164.89	1244	343	8.2581	7.99393	43.8431	223.299	0.0797366
	164.266	1245	344	10.386	10.3358	56.6873	200.806	0.091311			164.374	1245	344	9.98847	9.96909	54.6759	260.896	0.13208			165.056	1245	344	9.97471	9.86441	54.1018	268.718	0.139703			164.406	1245	344	9.43064	9.46849	51.9304	273.857	0.141133			164.898	1245	344	7.99628	8.04577	44.1274	222.577	0.0799147
	164.274	1246	345	10.0715	10.3433	56.7281	200.944	0.0914444			164.369	1246	345	10.3579	10.0643	55.1979	259.527	0.13209			165.043	1246	345	9.91018	9.93125	54.4684	268.015	0.13971			164.408	1246	345	9.46387	9.46379	51.9046	274.157	0.141468			164.895	1246	345	8.12409	8.12139	44.5422	221.191	0.0800155
	164.256	1247	346	10.4706	10.3633	56.8382	200.69	0.091533			164.368	1247	346	10.1052	10.3575	56.8061	255.514	0.131561			165.049	1247	346	9.81272	9.83948	53.9651	268.6	0.139078			164.411	1247	346	9.51118	9.63627	52.8506	272.739	0.142145			164.895	1247	346	8.08716	8.41949	46.1771	214.785	0.079781
	164.264	1248	347	10.3629	10.351	56.7706	200.94	0.0915102			164.376	1248	347	10.061	10.2326	56.121	256.95	0.131388			165.045	1248	347	9.78518	9.85635	54.0576	268.714	0.139616			164.407	1248	347	9.44504	9.57988	52.5413	273.051	0.141661			164.885	1248	347	8.27052	8.34471	45.7669	216.521	0.0798944
	164.266	1249	348	10.1543	10.0832	55.3018	205.603	0.0914856			164.376	1249	348	10.0108	9.89638	54.2772	261.183	0.131539			165.037	1249	348	9.82649	10.1058	55.4257	265.787	0.139513			164.414	1249	348	9.56572	9.4533	51.847	274.357	0.141547			164.881	1249	348	8.17828	8.16255	44.7679	219.705	0.0796619
	164.273	1250	349	10.1949	10.2679	56.3147	201.496	0.0910995			164.379	1250	349	9.93115	10.1473	55.6533	257.828	0.131207			165.042	1250	349	9.80644	9.83671	53.9499	269.139	0.139736			164.41	1250	349	9.5938	9.4998	52.1021	273.751	0.141447			164.88	1250	349	8.16148	8.13274	44.6044	219.581	0.0793219
	164.276	1251	350	10.3275	10.3562	56.799	199.783	0.0909905			164.374	1251	350	10.238	10.0146	54.9256	259.754	0.131574			165.05	1251	350	9.71429	9.74822	53.4646	269.685	0.139197			164.408	1251	350	9.56483	9.59423	52.62	272.937	0.141843			164.885	1251	350	7.98087	8.1473	44.6842	218.513	0.0789496
	164.267	1252	351	10.2481	10.3714	56.8825	199.334	0.0909064			164.38	1252	351	10.0533	10.1639	55.7442	258.273	0.131924			165.045	1252	351	9.88543	9.69383	53.1662	270.489	0.139399			164.407	1252	351	9.74831	9.7286	53.3569	271.578	0.142113			164.882	1252	351	8.07089	8.18132	44.8708	217.83	0.0789569
	164.27	1253	352	10.3814	10.1626	55.7373	202.805	0.0907836			164.372	1253	352	9.97978	10.2482	56.2065	257.27	0.131957			165.046	1253	352	9.78984	9.8632	54.0952	267.957	0.138804			164.407	1253	352	9.59473	9.6142	52.7295	272.733	0.14181			164.884	1253	352	8.1301	8.12276	44.5497	220.137	0.0795132
	164.279	1254	353	10.2437	10.2774	56.3667	200.827	0.090786			164.374	1254	353	9.97588	10.1325	55.5721	259.023	0.132296			165.045	1254	353	9.88806	9.84886	54.0165	268.65	0.139374			164.41	1254	353	9.49651	9.45837	51.8749	274.442	0.141715			164.89	1254	353	8.11239	8.11158	44.4883	219.629	0.0791249
	164.283	1255	354	10.2396	10.2555	56.2468	201.468	0.0909507			164.375	1255	354	10.0609	9.59616	52.6306	265.447	0.132189			165.045	1255	354	9.96536	9.79973	53.7471	268.921	0.139031			164.406	1255	354	9.48025	9.49888	52.0971	273.573	0.14124			164.885	1255	354	8.35236	8.09748	44.411	219.662	0.0790183
	164.28	1256	355	10.2279	10.3637	56.8402	199.587	0.0909544			164.365	1256	355	10.1705	10.0859	55.3166	258.93	0.131637			165.05	1256	355	9.81483	9.5764	52.5222	271.979	0.13951			164.4	1256	355	9.79354	9.6509	52.9308	271.792	0.141238			164.881	1256	355	8.15491	8.16974	44.8073	217.255	0.0785308
	164.284	1257	356	10.1582	10.4958	57.5647	196.714	0.0906619			164.367	1257	356	10.3655	10.4115	57.1025	255.224	0.131882			165.043	1257	356	9.6949	9.8124	53.8165	268.334	0.138505			164.405	1257	356	9.6509	9.73516	53.3929	270.685	0.140988			164.885	1257	356	8.0237	8.01263	43.9457	221.559	0.0790799
	164.279	1258	357	10.1945	10.1872	55.8723	202.093	0.0906401			164.369	1258	357	10.1563	10.084	55.3061	259.546	0.132246			165.037	1258	357	9.80417	9.94243	54.5297	266.86	0.138481			164.402	1258	357	9.53119	9.58155	52.5505	272.589	0.141096			164.887	1258	357	8.37211	8.17561	44.8395	216.794	0.0784202
	164.27	1259	358	10.2641	10.2268	56.0892	200.324	0.0901144			164.368	1259	358	10.0825	10.0414	55.0728	260.225	0.132479			165.042	1259	358	9.79541	9.76765	53.5711	269.409	0.139034			164.405	1259	358	9.58928	9.41266	51.6242	274.816	0.141508			164.883	1259	358	8.15319	8.20691	45.0112	215.777	0.0782087
	164.278	1260	359	10.2794	10.5647	57.9426	195.432	0.0906532			164.367	1260	359	10.0547	10.2212	56.0589	257.509	0.131824			165.047	1260	359	9.94105	9.58139	52.5496	270.892	0.138237			164.406	1260	359	9.59961	9.62873	52.8092	272.204	0.141395			164.877	1260	359	7.98996	8.23523	45.1665	215.045	0.0781709
	164.29	1261	360	10.2832	10.3913	56.9918	197.723	0.0902708			164.366	1261	360	10.0738	10.0084	54.8916	258.88	0.130622			165.04	1261	360	9.82936	9.75107	53.4802	268.815	0.138146			164.407	1261	360	9.8935	9.64158	52.8797	271.609	0.1409			164.878	1261	360	8.11986	8.30586	45.5539	213.031	0.0778669
	164.286	1262	361	10.2013	10.2864	56.416	198.371	0.0896789			164.354	1262	361	10.1297	10.1729	55.7937	257.071	0.130757			165.033	1262	361	9.89297	9.98517	54.7641	266.082	0.138216			164.407	1262	361	9.46915	9.86552	54.1079	269.127	0.140973			164.892	1262	361	8.14393	8.13738	44.6299	216.775	0.0780369
	164.286	1263	362	10.2436	10.1573	55.7081	200.723	0.0896989			164.347	1263	362	10.3961	10.3028	56.5062	256.08	0.131531			165.046	1263	362	9.80401	9.81844	53.8497	268.011	0.138006			164.411	1263	362	9.52577	9.78845	53.6852	270.098	0.141101			164.888	1263	362	8.14094	8.11354	44.4991	217.677	0.0782099
	164.28	1264	363	10.4284	10.4345	57.2287	195.958	0.0898207			164.346	1264	363	9.97798	10.2312	56.1133	256.614	0.131097			165.045	1264	363	9.86095	9.61351	52.7258	270.626	0.138296			164.406	1264	363	9.52384	9.64093	52.8761	271.957	0.14122			164.889	1264	363	8.14518	8.23527	45.1667	215.538	0.078366
	164.279	1265	364	10.3415	10.3898	56.9835	196.581	0.0897315			164.346	1265	364	10.1004	10.0229	54.9713	257.753	0.129487			165.043	1265	364	9.71716	9.69045	53.1477	270.013	0.138617			164.408	1265	364	9.58042	9.3523	51.2931	275.001	0.140855			164.882	1265	364	8.11656	8.15514	44.7273	216.948	0.0782767
	164.291	1266	365	10.3773	10.3524	56.7781	197.13	0.0896455			164.35	1266	365	10.0118	10.0624	55.1875	255.497	0.127695			165.046	1266	365	9.92186	10.03	55.0099	265.677	0.138286			164.404	1266	365	9.8242	9.52526	52.2417	272.383	0.140182			164.891	1266	365	8.34844	8.20618	45.0072	214.239	0.0775046
	164.284	1267	366	10.2934	10.0294	55.0067	202.086	0.0892411			164.346	1267	366	10.0559	10.0747	55.2553	257.345	0.129792			165.041	1267	366	9.92516	10.0325	55.0236	265.472	0.138116			164.407	1267	366	9.58794	9.93313	54.4787	268.204	0.140796			164.889	1267	366	8.22252	8.18113	44.8698	212.203	0.0763639
	164.288	1268	367	10.3246	10.0439	55.086	202.211	0.0894292			164.346	1268	367	10.1592	10.416	57.127	253.959	0.130696			165.047	1268	367	9.91408	9.94286	54.5321	266.346	0.137857			164.406	1268	367	9.70092	9.56141	52.44	272.74	0.141028			164.877	1268	367	8.21837	8.37105	45.9114	207.301	0.0759595
	164.286	1269	368	10.2576	10.2823	56.3937	198.228	0.0895154			164.355	1269	368	10.4194	10.0135	54.9193	259.343	0.131119			165.04	1269	368	9.8743	9.85881	54.0711	267.161	0.137663			164.401	1269	368	9.56226	9.44947	51.826	274.027	0.141099			164.885	1269	368	8.22517	8.32344	45.6503	207.155	0.075479
	164.291	1270	369	10.3146	10.3374	56.6957	198.055	0.0899589			164.353	1270	369	10.2025	10.0577	55.1621	258.784	0.131019			165.037	1270	369	9.82727	9.89857	54.2892	266.544	0.137513			164.4	1270	369	9.47612	9.5622	52.4443	272.253	0.140398			164.881	1270	369	8.2686	8.28374	45.4326	208.596	0.0756871
	164.291	1271	370	10.094	10.3561	56.7985	197.644	0.089882			164.35	1271	370	10.1357	10.142	55.6244	257.562	0.130899			165.037	1271	370	9.6937	9.94387	54.5376	265.886	0.137341			164.399	1271	370	9.56673	9.65913	52.9759	270.506	0.139616			164.889	1271	370	8.24142	8.05371	44.171	212.655	0.075358
	164.295	1272	371	10.2851	10.4007	57.0432	197.15	0.0900606			164.359	1272	371	10.1317	10.2695	56.3233	255.648	0.130483			165.039	1272	371	9.74791	9.79042	53.696	267.79	0.137409			164.412	1272	371	9.51154	9.47376	51.9593	273.01	0.140121			164.874	1272	371	8.21965	8.03939	44.0924	212.837	0.075303
	164.285	1273	372	10.316	10.2987	56.4837	197.859	0.0895494			164.358	1273	372	10.3423	10.1439	55.6345	256.961	0.130247			165.033	1273	372	10.0231	9.74128	53.4265	268.32	0.137495			164.404	1273	372	9.49383	9.48802	52.0375	273.153	0.140405			164.877	1273	372	8.35843	8.1968	44.9557	210.058	0.0755624
	164.283	1274	373	10.3128	10.286	56.4143	195.979	0.0885528			164.354	1274	373	10.0842	10.0849	55.3112	256.995	0.129444			165.032	1274	373	9.80599	9.75885	53.5229	267.034	0.136158			164.4	1274	373	9.62281	9.53874	52.3157	272.591	0.14056			164.88	1274	373	8.06655	8.24276	45.2078	209.029	0.0755158
	164.282	1275	374	10.4366	10.1535	55.6873	199.534	0.0891083			164.356	1275	374	9.98431	9.91913	54.402	259.012	0.129381			165.039	1275	374	9.86045	9.90935	54.3483	265.439	0.136417			164.402	1275	374	9.54643	9.76197	53.54	269.43	0.139768			164.883	1275	374	8.32836	8.18325	44.8814	210.577	0.075674
	164.302	1276	375	10.2871	10.4095	57.0915	195.8	0.0894876			164.341	1276	375	10.1224	10.3074	56.5313	254.185	0.129416			165.033	1276	375	9.84104	10.0706	55.2327	263.927	0.136831			164.398	1276	375	9.68118	9.75461	53.4996	269.631	0.139954			164.877	1276	375	8.17562	8.34705	45.7798	207.351	0.0757474
	164.295	1277	376	10.2546	10.1033	55.4118	198.781	0.0882507			164.353	1277	376	10.0324	10.2403	56.1632	254.399	0.128805			165.032	1277	376	9.92047	9.98568	54.7669	265.388	0.137345			164.402	1277	376	9.46031	9.53886	52.3163	272.17	0.14001			164.88	1277	376	8.29696	8.22185	45.0931	210.513	0.0759744
	164.285	1278	377	10.2964	9.98677	54.7729	201.675	0.088623			164.345	1278	377	10.0423	10.2642	56.2947	254.264	0.129035			165.023	1278	377	9.6928	9.88925	54.2381	266.934	0.137831			164.402	1278	377	9.81503	9.64305	52.8878	271.126	0.140259			164.885	1278	377	8.23553	8.22426	45.1063	208.915	0.0753235
	164.289	1279	378	10.0979	10.3178	56.5884	195.587	0.0885963			164.351	1279	378	10.0191	10.1376	55.6002	256.045	0.129111			165.03	1279	378	9.78331	9.79185	53.7039	267.973	0.137686			164.398	1279	378	9.70032	9.59556	52.6273	270.894	0.139249			164.872	1279	378	8.07851	8.19146	44.9265	209.738	0.0753683
	164.29	1280	379	10.2741	10.5784	58.0175	189.78	0.0881184			164.346	1280	379	10.0737	9.95385	54.5924	258.456	0.129331			165.032	1280	379	9.8406	9.60714	52.6908	268.815	0.136072			164.394	1280	379	9.51388	9.64932	52.9221	270.603	0.139709			164.883	1280	379	8.25319	8.24878	45.2408	208.764	0.0754788
	164.296	1281	380	10.4117	10.4308	57.2082	193.063	0.088415			164.345	1281	380	10.1983	9.85978	54.0764	259.469	0.129079			165.036	1281	380	9.95508	9.71422	53.2781	267.719	0.136361			164.4	1281	380	9.60613	9.56988	52.4864	271.55	0.139717			164.881	1281	380	8.21672	8.15025	44.7004	211.467	0.0757527
	164.303	1282	381	10.2347	10.2266	56.0881	196.56	0.0882602			164.346	1282	381	10.1235	10.0821	55.2958	256.656	0.129117			165.031	1282	381	9.79238	9.90328	54.315	265.414	0.136189			164.397	1282	381	9.56248	9.66519	53.0092	270.574	0.139882			164.889	1282	381	8.42661	8.24852	45.2394	208.873	0.0755527
	164.29	1283	382	10.2704	10.112	55.4597	197.704	0.0878437			164.348	1283	382	9.94465	10.1714	55.7857	256.035	0.129593			165.028	1283	382	9.8057	9.86986	54.1317	266.094	0.136506			164.393	1283	382	9.77929	9.55568	52.4086	271.376	0.139285			164.876	1283	382	8.30082	8.48791	46.5523	203.87	0.0755405
	164.304	1284	383	10.3166	10.2388	56.1552	194.476	0.0873807			164.347	1284	383	10.2055	10.4796	57.4758	252.294	0.129739			165.033	1284	383	9.78376	9.8391	53.963	265.949	0.135885			164.39	1284	383	9.72783	9.54574	52.3541	271.872	0.139712			164.874	1284	383	8.19624	8.32706	45.6702	206.929	0.0754152
	164.303	1285	384	10.3378	10.2114	56.0049	195.231	0.0875044			164.347	1285	384	10.2856	10.2006	55.9457	255.803	0.129792			165.029	1285	384	9.79881	9.8153	53.8324	266.442	0.136194			164.39	1285	384	9.48823	9.59872	52.6446	270.781	0.13903			164.883	1285	384	8.41834	8.25441	45.2717	207.593	0.0750493
	164.3	1286	385	10.5063	10.2363	56.1417	195.255	0.0877662			164.347	1286	385	10.0173	10.1874	55.8734	256.096	0.129764			165.027	1286	385	9.69305	9.84225	53.9803	266.167	0.136179			164.389	1286	385	9.5345	9.62518	52.7897	270.56	0.139253			164.873	1286	385	8.2118	8.51833	46.7192	202.375	0.0752111
	164.307	1287	386	10.3209	10.5028	57.6033	189.569	0.0873969			164.346	1287	386	10.1191	9.8306	53.9164	260.17	0.129423			165.032	1287	386	9.85373	9.74609	53.4529	266.974	0.135745			164.404	1287	386	9.53648	9.65674	52.9628	269.861	0.138841			164.872	1287	386	8.27421	8.35975	45.8494	206.639	0.075625
	164.297	1288	387	10.3921	10.2882	56.4261	193.787	0.087469			164.343	1288	387	9.96781	10.0307	55.0138	257.88	0.129609			165.039	1288	387	9.64254	9.74103	53.4251	267.459	0.136353			164.394	1288	387	9.54794	9.60185	52.6618	270.562	0.138945			164.875	1288	387	8.20321	8.27698	45.3955	207.175	0.0750683
	164.298	1289	388	10.3414	10.1919	55.8977	194.484	0.0869403			164.337	1289	388	10.1063	10.1018	55.4038	256.874	0.129583			165.037	1289	388	9.90135	9.99213	54.8023	264.117	0.135964			164.403	1289	388	9.64365	9.67094	53.0407	269.639	0.138817			164.876	1289	388	8.37823	8.21099	45.0336	209.173	0.0753206
	164.307	1290	389	10.2471	10.1816	55.8414	196.167	0.0876658			164.357	1290	389	10.0665	9.9909	54.7955	258.405	0.12965			165.039	1290	389	9.89032	9.66423	53.0039	268.124	0.135931			164.398	1290	389	9.55303	9.5997	52.65	270.887	0.139288			164.879	1290	389	8.2621	8.1365	44.625	209.629	0.07483
	164.304	1291	390	10.2944	10.4999	57.5873	189.815	0.0874865			164.356	1291	390	10.1121	9.87905	54.1821	259.75	0.129661			165.036	1291	390	9.85316	9.81061	53.8068	265.79	0.135387			164.395	1291	390	9.7001	9.52775	52.2554	271.304	0.138779			164.879	1291	390	8.25005	8.338	45.7301	206.104	0.0751545
	164.301	1292	391	10.262	10.4928	57.5485	188.867	0.0869266			164.36	1292	391	10.0696	10.2054	55.9721	255.639	0.129649			165.04	1292	391	10.1679	9.93459	54.4867	264.253	0.135368			164.4	1292	391	9.61634	9.77086	53.5888	268.311	0.138546			164.871	1292	391	8.41436	8.55589	46.9252	201.306	0.0751316
	164.301	1293	392	10.315	10.1456	55.6443	194.455	0.0865535			164.35	1293	392	10.1451	10.3762	56.9088	254.766	0.130873			165.04	1293	392	9.73303	10.0331	55.0271	263.193	0.135423			164.405	1293	392	9.7117	9.85148	54.0309	267.415	0.138704			164.878	1293	392	8.25014	8.6271	47.3157	199.114	0.0748287
	164.3	1294	393	10.2572	10.1437	55.6337	195.406	0.087			164.346	1294	393	10.3125	9.93107	54.4674	260.657	0.131387			165.028	1294	393	9.95986	9.80424	53.7718	264.649	0.133989			164.395	1294	393	9.64637	9.75251	53.4881	268.926	0.139082			164.874	1294	393	8.21604	8.33736	45.7267	204.767	0.074595
	164.3	1295	394	10.1273	10.4301	57.2044	189.183	0.0865693			164.338	1295	394	10.2044	10.1109	55.4537	257.98	0.130827			165.037	1295	394	9.74749	9.94812	54.5609	262.662	0.133703			164.392	1295	394	9.63328	9.53404	52.2899	271.375	0.13895			164.878	1295	394	8.34713	7.98054	43.7696	212.487	0.0746316
	164.309	1296	395	10.3092	10.2942	56.459	190.584	0.0860811			164.354	1296	395	10.2219	10.2615	56.2799	256.022	0.13077			165.026	1296	395	9.96905	10.032	55.0208	261	0.133015			164.39	1296	395	9.79686	9.50846	52.1496	271.437	0.138685			164.883	1296	395	8.34381	8.3425	45.7548	204.972	0.0747547
	164.311	1297	396	10.2237	10.2988	56.4842	190.477	0.0860639			164.345	1297	396	10.127	10.2827	56.3961	256.128	0.131121			165.03	1297	396	9.7243	9.74733	53.4597	264.045	0.13251			164.394	1297	396	9.46376	9.5995	52.6489	270.461	0.138695			164.887	1297	396	8.48236	8.6048	47.1934	199.562	0.074799
	164.308	1298	397	10.0437	10.1664	55.7581	193.295	0.0861723			164.345	1298	397	9.97628	10.1433	55.6316	256.457	0.129672			165.03	1298	397	9.75493	9.78834	53.6846	263.353	0.13217			164.394	1298	397	9.60467	9.45756	51.8704	272.064	0.138786			164.88	1298	397	8.39084	8.42454	46.2048	203.211	0.0747502
	164.312	1299	398	10.4442	10.1787	55.8255	192.471	0.0859685			164.354	1299	398	9.88486	10.0495	55.1168	257.858	0.129897			165.03	1299	398	9.72048	9.79803	53.7378	263.48	0.1325			164.395	1299	398	9.74152	9.6397	52.8694	269.734	0.138527			164.879	1299	398	8.37755	8.42726	46.2197	202.722	0.0745764
	164.308	1300	399	10.2272	10.2812	56.3878	191.021	0.0861197			164.342	1300	399	10.2224	10.3205	56.6032	255.07	0.130495			165.033	1300	399	9.86819	9.80483	53.775	263.517	0.132665			164.385	1300	399	9.73722	9.75048	53.477	268.665	0.138839			164.88	1300	399	8.31931	8.56723	46.9874	199.283	0.0744198
	164.312	1301	400	10.0999	10.2963	56.4706	189.715	0.0856924			164.34	1301	400	10.0403	10.2577	56.2586	255.327	0.129935			165.022	1301	400	9.78121	9.76327	53.5471	264.26	0.132896			164.39	1301	400	9.61397	9.61234	52.7193	269.853	0.138111			164.881	1301	400	8.34103	8.38315	45.9778	202.679	0.0741655
	164.306	1302	401	10.253	10.3159	56.5779	188.701	0.085402			164.347	1302	401	9.97019	10.0561	55.1532	258.19	0.130307			165.024	1302	401	9.81357	9.90806	54.3412	262.843	0.133317			164.399	1302	401	9.52637	9.57304	52.5038	270.338	0.138265			164.883	1302	401	8.53674	8.43258	46.2489	201.582	0.0741767
	164.312	1303	402	10.2691	10.4901	57.5337	185.925	0.0856051			164.352	1303	402	10.0095	9.98626	54.7701	258.841	0.130118			165.025	1303	402	9.6858	9.91308	54.3687	262.591	0.133031			164.382	1303	402	9.76263	9.67528	53.0645	269.574	0.138812			164.872	1303	402	8.51145	8.47102	46.4597	200.532	0.0741012
	164.308	1304	403	10.3368	10.2601	56.2719	189.894	0.0854595			164.347	1304	403	10.0152	10.073	55.2459	257.7	0.130042			165.028	1304	403	9.95108	9.77225	53.5963	263.992	0.132751			164.391	1304	403	9.73125	9.72533	53.339	268.158	0.137843			164.878	1304	403	8.29948	8.72296	47.8415	194.699	0.0739124
	164.321	1305	404	10.2722	10.3145	56.5706	188.564	0.0853322			164.347	1305	404	10.0046	10.2557	56.2477	255.126	0.12971			165.031	1305	404	9.92786	9.78378	53.6596	264.386	0.133381			164.383	1305	404	9.56149	9.57821	52.5321	269.679	0.137519			164.885	1305	404	8.3631	8.27412	45.3798	205.363	0.0742858
	164.319	1306	405	10.1203	10.1113	55.4559	193.049	0.08558			164.345	1306	405	10.0784	10.0995	55.3914	257.562	0.130209			165.034	1306	405	9.83256	9.91994	54.4064	262.26	0.132814			164.387	1306	405	9.54177	9.93307	54.4784	265.787	0.1377			164.88	1306	405	8.3192	8.19522	44.9471	206.973	0.0742859
	164.31	1307	406	10.3066	10.0084	54.8917	194.89	0.0855913			164.351	1307	406	10.0389	9.97874	54.7289	259.478	0.130671			165.026	1307	406	9.89071	9.91821	54.3969	262.185	0.132669			164.388	1307	406	9.80476	9.45689	51.8668	271.597	0.138214			164.881	1307	406	8.39837	8.39578	46.047	201.905	0.0739919
	164.32	1308	407	10.3468	10.2531	56.2337	189.963	0.0854161			164.348	1308	407	10.1922	10.062	55.1855	257.712	0.129951			165.033	1308	407	9.84104	9.6843	53.114	263.914	0.131384			164.39	1308	407	9.78275	9.64199	52.8819	269.369	0.138095			164.874	1308	407	8.44821	8.57819	47.0475	196.916	0.073596
	164.312	1309	408	10.3546	10.6265	58.2813	182.112	0.085086			164.356	1309	408	10.0752	10.2695	56.3234	255.721	0.130493			165.03	1309	408	9.72024	9.92244	54.4201	260.776	0.131216			164.39	1309	408	9.66734	9.63555	52.8466	269.454	0.13804			164.873	1309	408	8.44884	8.64958	47.439	196.029	0.0738418
	164.314	1310	409	10.4612	10.59	58.0815	181.956	0.084766			164.355	1310	409	10.1535	10.1247	55.5294	256.385	0.129379			165.031	1310	409	10.0337	9.93098	54.4669	260.384	0.13092			164.392	1310	409	9.6936	9.81039	53.8055	267.353	0.138065			164.885	1310	409	8.42351	8.42343	46.1987	201.185	0.0739424
	164.31	1311	410	10.3265	10.5311	57.7583	182.458	0.0844637			164.345	1311	410	10.0529	10.1655	55.753	255.717	0.12916			165.032	1311	410	9.80984	10.0101	54.9011	259.232	0.13066			164.396	1311	410	9.53015	9.90897	54.3462	265.107	0.136733			164.877	1311	410	8.34335	8.54345	46.8569	198.013	0.0737023
	164.314	1312	411	10.1434	10.3749	56.9018	186.404	0.0848926			164.351	1312	411	10.1234	10.1071	55.4327	257.323	0.130071			165.028	1312	411	9.77137	9.66956	53.0332	263.946	0.13116			164.391	1312	411	9.72462	9.7089	53.2489	268.453	0.137893			164.87	1312	411	8.48171	8.47533	46.4833	199.193	0.0736004
	164.319	1313	412	10.0689	10.319	56.5953	187.607	0.0849161			164.355	1313	412	10.0704	10.0335	55.0292	257.55	0.129369			165.021	1313	412	9.91203	9.66277	52.9959	264.287	0.131567			164.391	1313	412	9.73599	9.61929	52.7574	269.363	0.137757			164.875	1313	412	8.4017	8.41599	46.1579	200.805	0.0737418
	164.322	1314	413	10.2687	9.91484	54.3784	196.081	0.085332			164.346	1314	413	9.88321	9.99975	54.8441	258.563	0.129852			165.023	1314	413	9.92239	9.8757	54.1638	261.488	0.131444			164.399	1314	413	9.83777	9.74341	53.4382	267.908	0.1378			164.869	1314	413	8.37705	8.39999	46.0701	201.186	0.0737549
	164.307	1315	414	10.4226	10.183	55.8493	189.74	0.0847748			164.35	1315	414	10.2574	9.94001	54.5165	258.165	0.128826			165.024	1315	414	9.7925	9.79003	53.6938	262.818	0.131553			164.391	1315	414	9.69927	9.75652	53.5101	267.403	0.137385			164.876	1315	414	8.58964	8.45188	46.3547	200.007	0.0737515
	164.312	1316	415	10.3983	10.4212	57.1553	184.86	0.0846105			164.347	1316	415	9.9172	10.2396	56.1597	254.777	0.129074			165.024	1316	415	9.8704	9.6687	53.0284	264.195	0.131464			164.385	1316	415	9.63856	9.67404	53.0577	268.084	0.137008			164.878	1316	415	8.48818	8.70733	47.7558	195.236	0.0740349
	164.325	1317	416	10.2964	10.498	57.5765	184.424	0.0850491			164.353	1317	416	10.1248	10.1318	55.5683	256.063	0.129126			165.025	1317	416	9.87553	9.59773	52.6392	265.043	0.131434			164.396	1317	416	9.86684	9.61476	52.7326	268.881	0.137142			164.872	1317	416	8.56828	8.51788	46.7167	198.156	0.0735847
	164.321	1318	417	10.2622	10.3195	56.5977	188.521	0.0853309			164.348	1318	417	10.2216	9.99094	54.7958	258.034	0.129365			165.024	1318	417	9.76681	9.87348	54.1515	261.621	0.131363			164.402	1318	417	9.77412	9.77419	53.607	267.213	0.137406			164.874	1318	417	8.64195	8.37622	45.9398	200.652	0.0733448
	164.327	1319	418	10.4137	10.2092	55.9929	189.716	0.0849708			164.359	1319	418	10.2707	10.0335	55.0292	257.788	0.129738			165.02	1319	418	9.75682	9.80577	53.7802	262.639	0.131591			164.399	1319	418	9.72264	9.67824	53.0808	268.387	0.1374			164.868	1319	418	8.72205	8.44827	46.3349	198.966	0.0732973
	164.324	1320	419	10.4114	10.201	55.9477	188.197	0.0842385			164.351	1320	419	10.1978	10.1161	55.4822	256.881	0.129719			165.017	1320	419	9.91978	9.86603	54.1107	261.487	0.131061			164.395	1320	419	9.6028	9.81352	53.8227	265.986	0.136428			164.867	1320	419	8.52507	8.59435	47.1361	196.097	0.0734306
	164.333	1321	420	10.174	10.276	56.3594	187.051	0.0843316			164.35	1321	420	10.1823	10.2341	56.1293	255.103	0.129405			165.025	1321	420	9.82633	9.84327	53.9859	262.005	0.13153			164.399	1321	420	9.65162	9.65917	52.9762	268.302	0.137087			164.866	1321	420	8.43809	8.63226	47.344	194.419	0.073083
	164.325	1322	421	10.322	10.2116	56.0059	188.64	0.0844968			164.34	1322	421	10.0578	10.2137	56.0175	255.667	0.129738			165.014	1322	421	9.54504	10.0662	55.2086	259.138	0.131216			164.396	1322	421	9.79997	9.6533	52.944	268.135	0.136748			164.86	1322	421	8.43976	8.56983	47.0016	195.189	0.0728493
	164.322	1323	422	10.3376	10.2856	56.412	186.776	0.084332			164.344	1323	422	10.0148	10.1611	55.7289	256.135	0.129585			165.018	1323	422	9.8592	9.8231	53.8752	261.798	0.130979			164.388	1323	422	9.65085	9.74681	53.4568	266.759	0.136437			164.874	1323	422	8.50515	8.46871	46.447	197.259	0.0728099
	164.326	1324	423	10.4635	10.4264	57.184	181.957	0.0833927			164.348	1324	423	10.1369	10.0724	55.2424	257.284	0.129616			165.025	1324	423	9.83379	9.77814	53.6286	262.702	0.131355			164.393	1324	423	9.80935	9.79263	53.7082	266.581	0.136943			164.862	1324	423	8.43377	8.37119	45.9122	200.236	0.0731187
	164.329	1325	424	10.1256	10.3168	56.5832	180.54	0.0819276			164.348	1325	424	10.1679	9.8758	54.1643	259.929	0.129816			165.027	1325	424	9.90062	9.90344	54.3159	261.404	0.131558			164.396	1325	424	9.71308	9.78049	53.6416	266.851	0.136984			164.869	1325	424	8.49734	8.47315	46.4714	197.678	0.0730054
	164.325	1326	425	10.349	10.2439	56.1831	179.902	0.0811022			164.34	1326	425	10.2287	10.1971	55.9263	255.241	0.129121			165.026	1326	425	9.68038	9.85881	54.0711	261.759	0.131381			164.39	1326	425	9.51719	9.37241	51.4034	271.507	0.136862			164.867	1326	425	8.5178	8.49975	46.6173	196.939	0.0729368
	164.325	1327	426	10.3836	10.3279	56.6441	178.853	0.0813512			164.344	1327	426	10.0997	10.0602	55.1759	257.172	0.129274			165.02	1327	426	9.81055	9.89187	54.2524	261.152	0.131211			164.39	1327	426	9.81909	9.81609	53.8368	265.679	0.136219			164.868	1327	426	8.72194	8.71012	47.7711	192.304	0.0729544
	164.338	1328	427	10.3713	10.3222	56.6125	180.219	0.0818573			164.341	1328	427	9.9996	10.1187	55.4963	256.698	0.129602			165.023	1328	427	9.76829	9.89524	54.2709	261.081	0.13113			164.39	1328	427	9.69248	9.80598	53.7814	266.141	0.136522			164.868	1328	427	8.75658	8.63918	47.382	193.659	0.0728584
	164.328	1329	428	10.2702	10.3189	56.5943	187.078	0.08473			164.344	1329	428	10.2546	10.1185	55.4955	255.983	0.128835			165.018	1329	428	10.0992	9.79836	53.7395	261.959	0.13084			164.388	1329	428	9.8496	9.63673	52.8531	268.431	0.136917			164.875	1329	428	8.63503	8.43331	46.2529	198.91	0.0731582
	164.326	1330	429	10.4359	10.4745	57.4478	184.652	0.0849361			164.337	1330	429	9.98628	10.3262	56.6346	253.294	0.128779			165.007	1330	429	9.79327	9.97372	54.7013	259.979	0.130921			164.385	1330	429	9.64079	9.56569	52.4635	269.471	0.137097			164.869	1330	429	8.3202	8.69544	47.6906	192.148	0.0727321
	164.332	1331	430	10.3597	10.1177	55.4909	185.547	0.0823946			164.342	1331	430	10.0184	10.0371	55.0489	257.078	0.128914			165.022	1331	430	9.82134	9.76968	53.5823	262.093	0.13051			164.385	1331	430	9.77827	9.8626	54.0919	265.237	0.136283			164.868	1331	430	8.48588	8.53675	46.8202	195.609	0.0727603
	164.332	1332	431	10.1143	10.1963	55.9219	182.373	0.0817055			164.341	1332	431	9.99491	10.0793	55.2801	256.623	0.128919			165.014	1332	431	9.76776	9.74556	53.45	262.448	0.130602			164.386	1332	431	9.5903	10.0929	55.3547	262.403	0.136184			164.87	1332	431	8.61909	8.4946	46.589	196.62	0.0727741
	164.342	1333	432	10.2658	10.3262	56.6343	180.856	0.0821175			164.338	1333	432	9.80221	9.85502	54.0503	259.51	0.129011			165.023	1333	432	9.92004	9.73941	53.4163	262.726	0.130856			164.389	1333	432	9.76874	9.7671	53.5681	266.224	0.136151			164.875	1333	432	8.67214	8.45505	46.3721	196.043	0.0722216
	164.332	1334	433	10.4918	10.3846	56.9547	179.491	0.0820598			164.338	1334	433	10.0278	9.95094	54.5764	258.762	0.129572			165.024	1334	433	9.90708	9.90657	54.333	260.732	0.130897			164.388	1334	433	9.72145	9.65214	52.9376	267.753	0.136341			164.873	1334	433	8.61332	8.67209	47.5625	191.409	0.0722961
	164.343	1335	434	10.3064	10.4632	57.3861	177.869	0.0820158			164.333	1335	434	10.0692	10.1778	55.8207	256.015	0.129643			165.02	1335	434	9.73777	9.81741	53.844	261.152	0.13016			164.385	1335	434	9.76451	9.4518	51.8388	270.32	0.136477			164.873	1335	434	8.37803	8.69788	47.7039	190.905	0.0722982
	164.336	1336	435	10.1954	10.3772	56.9144	178.439	0.0815816			164.34	1336	435	10.1293	10.1858	55.8645	255.698	0.129425			165.028	1336	435	9.8559	9.89963	54.295	260.048	0.130126			164.39	1336	435	9.8071	9.5413	52.3297	269.205	0.13639			164.872	1336	435	8.63871	8.61283	47.2375	193.151	0.0724742
	164.342	1337	436	10.4973	10.2709	56.3311	179.767	0.0812878			164.339	1337	436	10.1334	10.1658	55.7549	256.101	0.129549			165.027	1337	436	9.71859	9.93704	54.5002	259.579	0.129976			164.391	1337	436	9.71724	9.53744	52.3085	268.962	0.136101			164.865	1337	436	8.55004	8.79094	48.2143	188.471	0.072198
	164.335	1338	437	10.2828	10.2804	56.3831	180.607	0.0816638			164.336	1338	437	10.1938	10.062	55.1857	257.819	0.130002			165.024	1338	437	9.93359	9.67565	53.0665	263.004	0.130343			164.384	1338	437	9.8245	9.80021	53.7497	265.631	0.13591			164.874	1338	437	8.66192	8.64886	47.4351	190.966	0.0719452
	164.347	1339	438	10.3856	10.0887	55.332	186.237	0.0824333			164.336	1339	438	10.0192	10.157	55.7063	256.387	0.129815			165.02	1339	438	9.76411	9.84509	53.9959	260.782	0.130112			164.39	1339	438	9.78648	9.95252	54.5851	263.653	0.135788			164.867	1339	438	8.51713	8.68921	47.6564	190.217	0.0719793
	164.348	1340	439	10.2612	10.4239	57.1704	176.168	0.0810056			164.333	1340	439	10.0741	10.0101	54.901	258.556	0.130025			165.02	1340	439	9.99951	9.87401	54.1544	260.639	0.130374			164.393	1340	439	9.77891	9.80277	53.7638	265.397	0.135617			164.868	1340	439	8.80848	8.57495	47.0297	193.098	0.0721678
	164.342	1341	440	10.3366	10.3617	56.8295	172.212	0.0789842			164.337	1341	440	10.0746	10.1218	55.5136	256.792	0.129653			165.026	1341	440	9.61931	10.1275	55.5448	257.505	0.130354			164.383	1341	440	9.67332	9.50103	52.1089	268.9	0.135593			164.87	1341	440	8.73474	8.56707	46.9865	193.744	0.0723117
	164.349	1342	441	10.2968	10.33	56.6554	169.12	0.0775982			164.335	1342	441	10.1265	9.94939	54.5679	259.088	0.129807			165.019	1342	441	10.0164	9.79472	53.7196	261.602	0.13036			164.387	1342	441	9.7482	9.72685	53.3474	266.42	0.135662			164.868	1342	441	8.50544	8.49648	46.5993	196.164	0.0726421
	164.345	1343	442	10.2749	10.3912	56.9911	177.096	0.0811363			164.339	1343	442	10.0365	10.1263	55.5382	256.128	0.129087			165.018	1343	442	9.97403	9.7803	53.6405	261.818	0.130371			164.385	1343	442	9.80779	9.61918	52.7568	267.753	0.135762			164.88	1343	442	8.65205	8.74424	47.9582	189.356	0.0721629
	164.345	1344	443	10.424	10.15	55.6683	185.288	0.082565			164.335	1344	443	9.95233	10.1084	55.4402	256.706	0.129349			165.019	1344	443	9.8215	9.7009	53.205	262.093	0.129582			164.384	1344	443	9.77011	9.69626	53.1796	266.61	0.135457			164.871	1344	443	8.48037	8.68644	47.6412	191.066	0.0722703
	164.336	1345	444	10.2208	10.422	57.16	177.474	0.0814953			164.335	1345	444	10.0023	10.3045	56.5154	253.993	0.129181			165.018	1345	444	9.93489	9.94954	54.5687	259.292	0.129979			164.385	1345	444	9.5288	9.81991	53.8578	265.386	0.135826			164.869	1345	444	8.76026	8.54985	46.892	193.403	0.0720429
	164.345	1346	445	10.4303	10.3633	56.838	175.377	0.0802266			164.336	1346	445	9.91102	10.0731	55.2466	257.121	0.129363			165.021	1346	445	9.74513	9.91686	54.3895	259.089	0.12931			164.381	1346	445	9.65977	9.81285	53.819	265.397	0.135679			164.882	1346	445	8.57533	8.59682	47.1497	192.197	0.0719961
	164.35	1347	446	10.5826	10.3042	56.5137	178.372	0.0809638			164.339	1347	446	9.96918	9.82414	53.8809	259.797	0.128993			165.028	1347	446	9.94794	10.1212	55.5103	256.267	0.129034			164.386	1347	446	9.64874	9.60421	52.6747	268.232	0.136103			164.869	1347	446	8.67486	8.70435	47.7394	189.153	0.0717463
	164.349	1348	447	10.229	10.3094	56.5426	178.486	0.0810269			164.343	1348	447	10.2759	9.97325	54.6988	257.671	0.128751			165.022	1348	447	9.74414	9.80018	53.7496	260.227	0.128959			164.389	1348	447	9.70793	9.50409	52.1256	268.842	0.135497			164.867	1348	447	8.67132	8.63789	47.3749	191.748	0.0721788
	164.351	1349	448	10.3919	10.4314	57.2116	176.704	0.0812884			164.336	1349	448	10.1483	10.2427	56.1765	254.397	0.128729			165.021	1349	448	9.83096	9.75135	53.4817	261.011	0.129163			164.379	1349	448	9.73348	9.73651	53.4004	265.777	0.135203			164.877	1349	448	8.69456	8.71709	47.8093	190.083	0.0722072
	164.349	1350	449	10.3078	10.4638	57.3891	171.801	0.0796035			164.341	1350	449	10.118	10.058	55.1633	257.127	0.129213			165.019	1350	449	9.73737	9.63327	52.8341	262.366	0.128968			164.381	1350	449	9.79961	9.9022	54.3091	263.345	0.134613			164.874	1350	449	8.43111	8.63262	47.346	190.609	0.0716852
	164.344	1351	450	10.3317	10.1662	55.7571	176.786	0.0792183			164.345	1351	450	9.94059	10.1968	55.925	255.555	0.129332			165.015	1351	450	9.85366	9.76588	53.5614	260.696	0.128957			164.379	1351	450	9.66653	9.71237	53.2679	266.03	0.13509			164.866	1351	450	8.78102	8.61949	47.274	191.014	0.0717507
	164.353	1352	451	10.2606	10.0785	55.2759	178.692	0.0792526			164.333	1352	451	9.87463	10.1558	55.7002	255.927	0.129241			165.012	1352	451	9.89373	9.81307	53.8202	259.774	0.12877			164.377	1352	451	9.71859	9.66524	53.0095	266.813	0.13522			164.866	1352	451	8.63971	8.64575	47.418	189.896	0.0715165
	164.356	1353	452	10.3277	10.3349	56.6823	174.728	0.0797502			164.338	1353	452	10.1246	10.0813	55.2915	256.53	0.12887			165.017	1353	452	9.74618	9.99357	54.8102	257.336	0.128517			164.376	1353	452	9.64644	9.60069	52.6554	267.696	0.13549			164.87	1353	452	8.72208	8.6509	47.4463	190.716	0.0718584
	164.349	1354	453	10.0826	10.5966	58.1177	168.791	0.0794549			164.34	1354	453	10.1237	9.96174	54.6356	257.941	0.128808			165.012	1354	453	9.82858	9.76033	53.531	260.169	0.128472			164.37	1354	453	9.64903	9.7905	53.6964	264.756	0.134649			164.871	1354	453	8.76863	8.42227	46.1923	194.981	0.0715794
	164.349	1355	454	10.4099	10.3324	56.6683	174.856	0.0797995			164.35	1355	454	10.005	10.0249	54.9822	257.119	0.128727			165.009	1355	454	9.90021	9.80617	53.7824	259.402	0.12817			164.379	1355	454	9.63698	9.92907	54.4564	263.216	0.13491			164.874	1355	454	8.5208	8.73513	47.9082	187.389	0.0713484
	164.358	1356	455	10.2375	10.3434	56.7291	174.401	0.0796886			164.343	1356	455	10.1172	9.99702	54.8291	257.464	0.128805			165.017	1356	455	9.99039	9.82159	53.867	259.118	0.128086			164.383	1356	455	9.79256	9.62608	52.7947	266.903	0.134921			164.862	1356	455	8.53181	8.8213	48.3808	184.709	0.0710792
	164.355	1357	456	10.3339	10.3057	56.5219	175.343	0.0797592			164.349	1357	456	10.0252	10.2372	56.1461	253.904	0.128219			165.02	1357	456	9.86423	9.8244	53.8824	259.384	0.128447			164.383	1357	456	9.89151	9.6122	52.7186	267.14	0.135098			164.863	1357	456	8.96815	8.66779	47.5389	188.727	0.0713048
	164.352	1358	457	10.3296	10.3227	56.6151	174.861	0.0796924			164.339	1358	457	10.0172	10.1959	55.9198	253.998	0.127752			165.011	1358	457	9.80436	9.76074	53.5332	260.757	0.129009			164.37	1358	457	9.75355	9.71247	53.2685	265.626	0.134661			164.867	1358	457	8.78639	8.68359	47.6255	189.837	0.0718271
	164.354	1359	458	10.3256	10.1702	55.7791	178.146	0.0797715			164.343	1359	458	10.2279	9.98013	54.7365	257.247	0.128368			165.014	1359	458	9.79668	9.85939	54.0743	258.932	0.128379			164.362	1359	458	9.59715	9.79029	53.6953	265.219	0.13514			164.859	1359	458	8.39092	8.76318	48.0621	187.291	0.0715317
	164.356	1360	459	10.5655	10.2674	56.3123	175.814	0.0796339			164.341	1360	459	10.1595	10.0923	55.3515	256.168	0.128645			165.022	1360	459	9.83075	9.82458	53.8834	259.627	0.128644			164.358	1360	459	9.76231	9.53982	52.3216	267.71	0.134616			164.869	1360	459	8.89584	8.64768	47.4286	188.921	0.0712024
	164.348	1361	460	10.4001	10.3478	56.7528	174.527	0.0797818			164.351	1361	460	10.0063	10.0554	55.1493	256.281	0.12825			165.015	1361	460	9.66096	9.82286	53.8739	258.998	0.127911			164.348	1361	460	9.74682	9.54644	52.3579	267.936	0.134953			164.874	1361	460	8.78131	8.71766	47.8124	186.351	0.070836
	164.358	1362	461	10.1305	10.4271	57.1878	172.665	0.0796473			164.346	1362	461	9.96042	10.1155	55.4789	255.753	0.128482			165.022	1362	461	9.90807	9.76645	53.5645	258.589	0.126758			164.349	1362	461	9.62844	9.71979	53.3086	265.609	0.134722			164.862	1362	461	8.67089	8.60838	47.213	189.764	0.0711962
	164.355	1363	462	10.3421	10.2315	56.1151	176.499	0.0796197			164.34	1363	462	9.8832	10.1013	55.4012	255.705	0.128238			165.019	1363	462	10.0299	9.87806	54.1767	255.083	0.124681			164.344	1363	462	9.6987	9.7346	53.3899	265.692	0.134942			164.861	1363	462	8.6696	8.74426	47.9583	186.4	0.0710282
	164.366	1364	463	10.2544	10.4826	57.4921	171.576	0.0796366			164.339	1364	463	10.0434	10.0307	55.0141	256.931	0.128599			165.024	1364	463	9.88757	9.79733	53.7339	258.554	0.127077			164.344	1364	463	9.72327	9.73606	53.3979	265.504	0.134823			164.866	1364	463	8.685	8.63258	47.3458	188.348	0.0708397
	164.358	1365	464	10.5616	10.3574	56.8056	173.823	0.0795596			164.342	1365	464	10.1286	9.94651	54.5521	257.834	0.128544			165.03	1365	464	10.0621	9.62632	52.796	261.112	0.127472			164.346	1365	464	9.68661	9.89829	54.2876	263.086	0.134179			164.868	1365	464	8.61327	8.59965	47.1652	188.109	0.0705059
	164.358	1366	465	10.2618	10.4282	57.1941	171.114	0.0790683			164.344	1366	465	10.042	10.2171	56.036	254.518	0.128559			165.023	1366	465	9.75301	9.73483	53.3911	259.715	0.127444			164.334	1366	465	9.84069	9.57386	52.5083	267.179	0.134528			164.867	1366	465	8.71152	8.7849	48.1812	184.632	0.0707567
	164.361	1367	466	10.066	10.3372	56.6951	173.763	0.079356			164.333	1367	466	10.1852	9.87246	54.146	258.722	0.128432			165.02	1367	466	9.82669	10.0672	55.2139	255.352	0.127333			164.336	1367	466	9.6601	9.77014	53.5848	265.021	0.134702			164.866	1367	466	8.8154	8.8128	48.3342	184.517	0.0709482
	164.362	1368	467	10.0851	10.3933	57.0023	173.54	0.0797255			164.341	1368	467	10.0418	10.0676	55.216	256.418	0.128554			165.024	1368	467	9.71814	10.079	55.2786	253.491	0.125647			164.326	1368	467	9.63338	9.60049	52.6543	267.182	0.134716			164.874	1368	467	8.75661	8.95058	49.0899	181.615	0.0710114
	164.366	1369	468	10.6233	10.2811	56.387	176.976	0.0802305			164.34	1369	468	10.0533	10.3386	56.7023	252.065	0.127664			165.023	1369	468	9.84819	9.91345	54.3708	255.856	0.125771			164.336	1369	468	9.78207	9.49235	52.0612	268.37	0.134751			164.863	1369	468	8.53707	8.83933	48.4797	185.704	0.0715677
	164.363	1370	469	10.3358	10.4434	57.2771	174.439	0.080485			164.339	1370	469	10.1163	10.2611	56.2777	253.319	0.127998			165.019	1370	469	9.84254	9.52922	52.2634	260.743	0.12584			164.334	1370	469	9.61084	9.74572	53.4509	265.367	0.134702			164.871	1370	469	8.78159	8.56414	46.9704	190.428	0.071073
	164.364	1371	470	10.4928	10.2436	56.1817	179.516	0.0809402			164.346	1371	470	10.2422	10.0464	55.0999	256.112	0.128047			165.011	1371	470	10.0004	9.68982	53.1443	258.2	0.125393			164.338	1371	470	9.80709	9.90292	54.313	263.073	0.134218			164.866	1371	470	8.71219	8.72207	47.8366	186.708	0.0710157
	164.376	1372	471	10.3121	10.4377	57.2459	176.062	0.0810868			164.345	1372	471	9.83895	10.2787	56.3741	252.645	0.127402			165.015	1372	471	10.0157	9.943	54.5329	255.228	0.125599			164.335	1372	471	9.65077	9.78916	53.6891	264.594	0.134429			164.87	1372	471	8.58546	8.72622	47.8593	185.344	0.0705294
	164.371	1373	472	10.2483	10.4362	57.238	175.955	0.0810147			164.342	1373	472	9.92245	9.97654	54.7168	256.984	0.127954			165.016	1373	472	9.79713	10.0225	54.969	253.791	0.125204			164.331	1373	472	9.83677	9.49172	52.0578	267.843	0.134063			164.865	1373	472	8.84177	8.70749	47.7566	186.361	0.0707596
	164.371	1374	473	10.3225	10.1897	55.8861	179.357	0.0804317			164.342	1374	473	10.0899	10.0151	54.9281	256.773	0.128294			165.014	1374	473	9.76521	10.103	55.4104	252.97	0.125404			164.327	1374	473	9.65095	9.68646	53.1259	265.657	0.134228			164.872	1374	473	8.64017	8.74879	47.9832	185.49	0.0708
	164.369	1375	474	10.4236	10.4951	57.5609	172.18	0.080033			164.343	1375	474	10.1779	10.0203	54.9567	255.731	0.127258			165.01	1375	474	9.837	9.73795	53.4082	257.073	0.12481			164.327	1375	474	9.67461	9.79408	53.7161	264.373	0.134257			164.86	1375	474	8.73151	8.71102	47.776	185.524	0.0704927
	164.369	1376	475	10.395	10.6436	58.3754	168.95	0.0799034			164.329	1376	475	10.0687	9.98293	54.7518	255.913	0.126995			165.01	1376	475	9.81702	9.62536	52.7907	259.001	0.125326			164.325	1376	475	9.7914	9.71235	53.2678	265.324	0.134274			164.872	1376	475	8.83343	8.67947	47.603	187.837	0.0710592
	164.374	1377	476	10.3541	10.2273	56.0923	177.006	0.0798221			164.327	1377	476	9.95371	9.93453	54.4864	256.842	0.127301			165.011	1377	476	9.98044	9.67891	53.0844	258.372	0.125448			164.333	1377	476	9.56473	9.69649	53.1808	265.429	0.134173			164.871	1377	476	8.71856	8.64372	47.4069	187.781	0.0707795
	164.367	1378	477	10.2222	10.3018	56.5009	175.983	0.0799913			164.325	1378	477	10.0294	10.0928	55.3544	255.781	0.128184			165.003	1378	477	9.852	10.1251	55.5315	253.006	0.125746			164.33	1378	477	9.69973	9.70031	53.2018	265.463	0.134198			164.873	1378	477	8.70408	8.95062	49.0901	179.425	0.070288
	164.384	1379	478	10.2733	10.2376	56.1486	176.522	0.0796863			164.323	1379	478	9.96717	9.88727	54.2272	257.989	0.127822			165.004	1379	478	9.94527	9.72032	53.3116	257.97	0.125471			164.341	1379	478	9.65239	9.61839	52.7525	266.244	0.133907			164.868	1379	478	8.76174	8.8375	48.4697	182.372	0.070402
	164.373	1380	479	10.4896	10.275	56.3534	175.587	0.0796436			164.331	1380	479	10.1207	9.78122	53.6456	259.362	0.127932			165	1380	479	9.79639	9.63653	52.852	258.55	0.125029			164.336	1380	479	9.77615	9.48569	52.0247	267.414	0.133577			164.865	1380	479	8.67615	8.77342	48.1182	183.442	0.0702586
	164.38	1381	480	10.2939	10.5141	57.6648	170.421	0.0794747			164.328	1381	480	10.1179	10.0899	55.3386	255.816	0.12828			165.011	1381	480	9.78154	9.71214	53.2667	257.954	0.125347			164.338	1381	480	9.80778	9.86526	54.1065	263.096	0.133772			164.861	1381	480	8.86718	8.55338	46.9114	189.148	0.0704896
	164.39	1382	481	10.2931	10.3469	56.7482	173.133	0.0792167			164.327	1382	481	10.1424	10.1862	55.8667	254.786	0.128429			165.003	1382	481	10.0439	9.85807	54.0671	255.675	0.124956			164.337	1382	481	9.58362	9.80767	53.7906	263.912	0.133815			164.864	1382	481	8.6631	8.71758	47.812	185.871	0.0706729
	164.391	1383	482	10.3578	10.141	55.6186	176.638	0.0789629			164.329	1383	482	10.0714	9.98937	54.7872	257.393	0.128639			165.006	1383	482	10.023	9.84929	54.0189	255.649	0.124933			164.333	1383	482	9.66975	9.74039	53.4216	264.729	0.133972			164.861	1383	482	8.90476	8.78972	48.2076	183.512	0.0704435
	164.399	1384	483	10.5374	10.2803	56.3828	172.62	0.0785368			164.332	1384	483	10.1216	10.0315	55.0182	256.26	0.127856			164.989	1384	483	9.94452	9.93854	54.5084	254.979	0.125227			164.338	1384	483	9.55396	9.63968	52.8693	265.571	0.133452			164.867	1384	483	8.87368	8.91113	48.8735	179.728	0.0700884
	164.399	1385	484	10.3605	10.6498	58.4094	164.149	0.0781821			164.328	1385	484	10.2579	9.87043	54.1348	258.572	0.128248			164.979	1385	484	9.78175	9.96039	54.6282	254.522	0.125155			164.34	1385	484	9.72503	9.36191	51.3458	269.253	0.133852			164.868	1385	484	8.81179	8.64569	47.4177	187.475	0.0706802
	164.409	1386	485	10.2726	10.4888	57.5266	167.925	0.0783785			164.336	1386	485	10.144	10.1258	55.5355	255.515	0.12842			164.974	1386	485	9.85481	9.71205	53.2662	257.425	0.124877			164.338	1386	485	9.81437	9.60933	52.7028	266.342	0.133892			164.87	1386	485	8.62519	8.72404	47.8474	185.745	0.0706794
[truncated: 1,314 more rows]

## Sheet: S1C_LL-ML dynam
	Supplementary Dataset S1C. Gas exchange data measured during low to medium light transition (LL-ML) and corrected with dynamic equation. An corrected is expressed as µmol m-2 s-1 and nmol g-1 FW s-1. The transition is row 909 (highligthed in dark blue). Times corresponding to metabolite harvest times are highlighted in light blue.
[truncated: 2,703 more rows]

[truncated: 4 more sheets: S1D_ML-LL no dynam, S1E_LL-ML no dynam, S2_Metab main exp, S3_Metab repetition]
